# Supplementary material for: MSUT2 regulates tau spreading via adenosinergic signaling mediated ASAP1 pathway in neurons
Source: Acta Neuropathol. 2024 Mar 12;147(1):55. doi: 10.1007/s00401-024-02703-3 (PMC10933148; doi:10.1007/s00401-024-02703-3)
Supplement: Supplementary file 2 — Supplementary file2 (XLSX 520 KB) [file 401_2024_2703_MOESM2_ESM.xlsx]

## Sheet: Data 1
Data 1 Connectome and tau pathology correlation
Anterograde correlation												Retrogrrade correlation
Brain region name	Connectivity strength	MSUT2 1	MSUT2 2	MSUT2 3	MSUT2 4	WT 1	WT 2	WT 3	WT 4			Brain region name	Connectivity strength	MSUT2 1	MSUT2 2	MSUT2 3	MSUT2 4	WT 1	WT 2	WT 3	WT 4
iCA1	4.9862	0.175631	0.0970677	0.121312	0.0913406	0.050215	0.022066	0.0245314	0.0118471			iCA3	5.39699	0.448569	0.194398	0.342096	0.265224	0.22178	0.0943794	0.067256	0.0536335
iDG	3.35589	0.396754	0.261508	0.260912	0.383848	0.302563	0.217473	0.118533	0.0507732			cCA3	3.1193	0.0852928	0.0242777	0.0385332	0.0229119	0.019628	0.00424136	0.00858158	0.00555282
iCA3	2.98778	0.448569	0.194398	0.342096	0.265224	0.22178	0.0943794	0.067256	0.0536335			cDG	1.6606	0.0389318	0.0335957	0.0451693	0.0840452	0.0279105	0.0126749	0.0108609	0.00762231
cCA1	2.0744	0.0593745	0.010802	0.0179457	0.012815	0.00700128	0.00174403	0.00413768	0.00190011			cPRNc	1.38433	0.0019568	0.00137358	0.00139453	0.00168924	0.000585729	0.000165536	0.00277024	0.00126125
cDG	1.60115	0.0389318	0.0335957	0.0451693	0.0840452	0.0279105	0.0126749	0.0108609	0.00762231			iSUBd	1.02629	0.185354	0.104915	0.0644148	0.250924	0.0795305	0.0622136	0.0124145	0.0248176
cCA3	1.37463	0.0852928	0.0242777	0.0385332	0.0229119	0.019628	0.00424136	0.00858158	0.00555282			iSUBv	0.907038	0.0103245	0.0113911	0.00330964	0.0144233	0.00269315	0.00470924	0.000825585	0.000464881
iSUBd	0.739471	0.185354	0.104915	0.0644148	0.250924	0.0795305	0.0622136	0.0124145	0.0248176			iENTl	0.848021	0.0434045	0.0645196	0.0405089	0.368753	0.0509946	0.106353	0.00854997	0.00969553
iSUBv	0.62517	0.0103245	0.0113911	0.00330964	0.0144233	0.00269315	0.00470924	0.000825585	0.000464881			iECT	0.658616	0.0157951	0.013814	0.01181	0.0861629	0.0364815	0.00606426	0.00128236	0.0004969
iCA2	0.557633	0.176364	0.128419	0.158938	0.110643	0.100115	0.018605	0.0269219	0.0196871			iPERI	0.480063	0.059002	0.0970925	0.0525647	0.226144	0.159529	0.0808933	0.00361508	0.00917247
cCA2	0.218318	0.0392692	0.0116813	0.0155232	0.0101326	0.00877431	0.00141596	0.00297757	0.00198556			cCA1	0.133701	0.0593745	0.010802	0.0179457	0.012815	0.00700128	0.00174403	0.00413768	0.00190011
iENTl	0.141095	0.0434045	0.0645196	0.0405089	0.368753	0.0509946	0.106353	0.00854997	0.00969553			iVISam	0.108128	0.0145585	0.01459	0.0076724	0.00648134	0.00165469	0.000765475	7.88766e-05	8.19182e-05
cSUBd	0.122279	0.0118674	0.00215117	0.00221967	0.0017511	0.00561634	0.000971886	0.000605283	0.00051156			iPRE	0.097694	0.0165476	0.0467294	0.0229573	0.0555412	0.0131568	0.0267379	0.00256163	0.00831589
cSUBv	0.10915	0.00410422	0.000257428	0.000109279	0.000591101	0.000114645	9.87431e-05	0.000122152	2.28296e-05			cENTl	0.0849609	0.00815444	0.00224559	0.00282395	0.00921178	0.00278387	0.00599826	0.0011646	0.000658179
iPRE	0.0616693	0.0165476	0.0467294	0.0229573	0.0555412	0.0131568	0.0267379	0.00256163	0.00831589			iCOAp	0.0771151	0.00256485	0.000337457	0.00249234	0.00169547	0.00084868	0.00100128	1.97015e-05	6.63169e-06
iRSPd	0.0538737	0.0653845	0.0703478	0.019553	0.0148015	0.00572258	0.000771011	0.000936758	0.0114151			cIPN	0.076352	0.0118606	0.00666663	0.00128502	0.00245033	0.000935824	0.00194188	0.000312855	3.65604e-05
iCP	0.0450366	0.0220048	0.0216794	0.0101016	0.00292875	0.00373415	0.000193366	0.000242609	0.000286273			iPOST	0.0641404	0.0152603	0.0414396	0.0149509	0.000839557	0.0117087	0.0186257	0.00269296	0.00873873
iACAd	0.0396262	0.00572897	0.00290862	0.00255609	0.00147436	0.000544801	0.000624464	0.000226765	0.000260785			cPOST	0.0583107	0.00471242	0.000304897	0.00198715	0.00125916	0.000509166	0.000622762	0.000287723	3.23919e-05
iSSp-m	0.0394211	0.00233247	0.00262261	0.00100972	0.000368181	0.000850884	0.000586675	1.99257e-05	0.000652555			iTEa	0.0500276	0.0228317	0.0181031	0.011931	0.0208785	0.00479362	0.00252002	7.42893e-05	7.97889e-05
iRSPagl	0.0384659	0.105669	0.0564542	0.0342459	0.0715243	0.0203793	0.00892846	0.00677332	0.0145525			iVISal	0.0481287	0.00918806	0.0209559	0.00705917	0.00767975	0.00309659	0.000387964	0.00011764	0.000345704
iECT	0.0317853	0.0157951	0.013814	0.01181	0.0861629	0.0364815	0.00606426	0.00128236	0.0004969			iPT	0.046381	0.00736149	0.00266856	0.00327887	0.000198031	0.00539557	7.67956e-05	0.000364383	9.56844e-05
iPOST	0.0304623	0.0152603	0.0414396	0.0149509	0.000839557	0.0117087	0.0186257	0.00269296	0.00873873			iVTA	0.0449342	0.00912436	0.0452272	0.00227835	0.00195054	0.00134091	0.00125815	0.000325678	0.000113577
iCL	0.0279379	0.00594202	0.0136142	0.0109238	0.012287	0.000219026	n.a.	0.000320243	0.00392702			iSUM	0.0367523	0.00390573	0.00136275	0.00562834	0.00245293	0.110138	0.000398728	0.0248284	0.00907982
iSSp-bfd	0.0241332	0.021038	0.0130553	0.0101472	0.000501974	0.00119243	n.a.	2.62742e-05	0.000173494			iPAR	0.0337098	0.0146268	0.147631	0.0199888	0.058497	0.0227123	0.0386543	0.00857352	0.012087
iVISam	0.023468	0.0145585	0.01459	0.0076724	0.00648134	0.00165469	0.000765475	7.88766e-05	8.19182e-05			cSUBv	0.0298646	0.00410422	0.000257428	0.000109279	0.000591101	0.000114645	9.87431e-05	0.000122152	2.28296e-05
cCL	0.01935	0.00985888	0.000444365	0.000138316	0.00187698	0.00162977	n.a.	0.000130668	9.43232e-05			cPAR	0.0288484	0.00701653	0.00232636	0.00339727	0.00727594	0.00141179	0.00748665	0.000800689	0.00158311
iPAR	0.0175875	0.0146268	0.147631	0.0199888	0.058497	0.0227123	0.0386543	0.00857352	0.012087			iRSPd	0.0281284	0.0653845	0.0703478	0.019553	0.0148015	0.00572258	0.000771011	0.000936758	0.0114151
iVISal	0.0170737	0.00918806	0.0209559	0.00705917	0.00767975	0.00309659	0.000387964	0.00011764	0.000345704			iPIR	0.0271536	0.0146158	0.00318335	0.00339519	0.00198593	0.00210286	0.0032589	0.000264266	0.000277953
cPIR	0.0161772	0.0127416	0.00557905	0.000795313	0.000982945	0.00143763	0.000455587	0.000237867	0.000267999			iRSPagl	0.0268284	0.105669	0.0564542	0.0342459	0.0715243	0.0203793	0.00892846	0.00677332	0.0145525
iACB	0.0152562	0.000308875	0.000422401	0.000250884	0.000137241	0.0002972	0.000215542	4.08323e-05	5.82516e-05			iAPN	0.0262307	0.00222834	0.00254499	0.00195649	0.000686817	0.00170391	0.000451386	0.000391166	0.00016382
cSSp-bfd	0.0148357	0.00637212	0.00215893	0.00317402	0.000610626	0.000543866	n.a.	5.39523e-05	1.76056e-05			iAUDd	0.0250782	0.0104975	0.0115522	0.00681039	0.00839843	0.00695167	0.000788569	0.000112057	0.000224305
iPIR	0.0138288	0.0146158	0.00318335	0.00339519	0.00198593	0.00210286	0.0032589	0.000264266	0.000277953			iCEA	0.0235514	0.00192075	0.000890978	0.000650222	0.000247642	0.00043714	0	6.36509e-05	5.45458e-06
iSCm	0.0134481	0.00439629	0.00399283	0.00263433	0.00365782	0.00155341	0.000153579	0.000630469	6.83144e-05			cVTA	0.0230518	0.00773324	0.00284015	0.000782906	0.000609705	0.000390485	0.000935775	0.000641379	6.859e-06
iOT	0.0126366	0.0040498	0.00328651	0.00127634	0.000431421	0.00297301	0.00136357	0.000263659	0.000466646			cSSp-bfd	0.0204748	0.00637212	0.00215893	0.00317402	0.000610626	0.000543866	0	5.39523e-05	1.76056e-05
iECT	0.0121098	0.0259425	0.0248162	0.0145448	0.0547877	0.00745197	0.00501278	0.000284262	0.00137187			iBLA	0.0189536	0.0177593	0.00396792	0.00433229	0.00869873	0.00561565	0.00794413	0.00100491	0.000158418
cPRE	0.0105515	0.00605282	0.00291	0.00174928	0.00388178	0.0016133	0.00293325	0.000382331	8.851e-05			cBMA	0.0181231	0.00411756	0.000270939	0.000162174	0.000355071	9.0764e-05	0	8.77955e-05	7.23713e-05
cOT	0.0101113	0.00316317	0.00568369	0.000618882	0.000303719	0.000549936	0.000779402	0.00027244	0.000670071			cVISal	0.0165213	0.00455275	0.00507152	0.00359078	0.00274142	0.00122756	0.000143818	7.78575e-05	1.4145e-05
iSSs	0.00985438	0.00632036	0.0140634	0.00495039	0.000422928	0.00140585	0.000606219	7.43432e-05	0.000258157			iSSp-bfd	0.0149323	0.021038	0.0130553	0.0101472	0.000501974	0.00119243	0	2.62742e-05	0.000173494
iZI	0.0094966	0.00204891	0.00253926	0.000541991	0.000325282	0.00162502	0.000164726	0.00177315	0.000447111			cMM	0.0136937	0.00945385	0.00124396	0.00515358	0.0127236	0.00365616	0.00283657	0.00129537	0.000528104
cSSs	0.00927592	0.00974058	0.00661202	0.00546225	0.000538161	0.000616384	0.000215153	9.18962e-05	0.000289247			cSSs	0.0122881	0.00974058	0.00661202	0.00546225	0.000538161	0.000616384	0.000215153	9.18962e-05	0.000289247
iPERI	0.00922497	0.059002	0.0970925	0.0525647	0.226144	0.159529	0.0808933	0.00361508	0.00917247			iBMA	0.0121095	0.00811256	0.0016791	0.00120743	0.00105323	0.000766775	0	0.000486793	8.85269e-06
cENTl	0.0091292	0.00815444	0.00224559	0.00282395	0.00921178	0.00278387	0.00599826	0.0011646	0.000658179			iMGd	0.0117574	0.00207218	0.000978283	0.00105961	0.006703	0.00206815	0.00280823	0.000733898	4.81465e-05
cRSPd	0.00866004	0.0204282	0.00546092	0.00360744	0.00221118	0.00189923	0.000173464	0.00101143	0.000413522			cSUM	0.011729	0.00346556	0.000424131	0.00179289	0.00185817	0.0602276	0.000193288	0.00823234	0.00348447
cCP	0.00781693	0.00260038	0.00046343	0.000545552	0.000411689	0.00022745	0.000168947	0.000122676	0.000409765			iPAG	0.0111511	0.0149921	0.00459482	0.00439698	0.00343222	0.00321023	0.00119106	0.00123507	0.000464997
iIGL	0.00720366	0.0219954	0.00678216	0.0126433	0.0056149	0.00285892	0.00745144	0.0026797	0.000457689			iSSs	0.0100845	0.00632036	0.0140634	0.00495039	0.000422928	0.00140585	0.000606219	7.43432e-05	0.000258157
iAUDd	0.00716722	0.0104975	0.0115522	0.00681039	0.00839843	0.00695167	0.000788569	0.000112057	0.000224305			cTEa	0.00943559	0.0140841	0.00419698	0.00589937	0.0107258	0.00154021	0.000389295	0.00012226	3.83859e-05
iTEa	0.00650141	0.0228317	0.0181031	0.011931	0.0208785	0.00479362	0.00252002	7.42893e-05	7.97889e-05			iMM	0.0091487	0.0126385	0.0110697	0.011256	0.0234483	0.00508658	0.00397971	0.00279575	0.00127181
iAUDd	0.00619357	0.0132375	0.00954781	0.00555224	0.00622919	0.000813787	0.000660157	1.11947e-05	4.57293e-05			iSCm	0.00904185	0.00439629	0.00399283	0.00263433	0.00365782	0.00155341	0.000153579	0.000630469	6.83144e-05
cRSPagl	0.00592119	0.020418	0.00716744	0.00355422	0.00438652	0.00275513	0.000664782	0.00119529	0.00150586			cPAG	0.00897734	0.00698674	0.00154782	0.00292819	0.00229704	0.00167833	0.00236243	0.000808657	0.00023397
iMM	0.00578627	0.0126385	0.0110697	0.011256	0.0234483	0.00508658	0.00397971	0.00279575	0.00127181			iACAd	0.00714973	0.00572897	0.00290862	0.00255609	0.00147436	0.000544801	0.000624464	0.000226765	0.000260785
cECT	0.00576974	0.00711918	0.00465082	0.00537691	0.00988965	0.00181542	0.00447075	0.000223246	3.30799e-05			iEPd	0.00650791	0.000865299	0.000517683	0.000430565	0.000183647	0.000155481	0.000885912	0.000130769	4.12345e-05
cACAd	0.00554677	0.00100663	0.00257987	0.00243196	9.87607e-05	9.21775e-05	0.000391457	3.1406e-05	7.69906e-05			iCLA	0.00637838	0.000945589	0.000636734	0.000474697	0.000402102	0.000450138	0.000872561	1.24228e-05	5.01005e-05
iVAL	0.00551835	0.00101128	0.00215382	0.000929022	0.000327173	0.000240578	n.a.	6.69681e-05	3.56538e-05			cSUBd	0.00603635	0.0118674	0.00215117	0.00221967	0.0017511	0.00561634	0.000971886	0.000605283	0.00051156
iCOAp	0.00533717	0.00256485	0.000337457	0.00249234	0.00169547	0.00084868	0.00100128	1.97015e-05	6.63169e-06			cEPd	0.00596084	0.0038876	2.50386e-05	0.000180784	4.8184e-05	6.72812e-05	0	1.20901e-05	2.08721e-05
cTEa	0.00491461	0.0140841	0.00419698	0.00589937	0.0107258	0.00154021	0.000389295	0.00012226	3.83859e-05			iVISC	0.00568065	0.00505553	0.00369048	0.0048151	7.21584e-05	0.00123305	0	2.17279e-05	6.53006e-06
iIPN	0.00438108	0.0243969	0.0120335	0.000796039	0.00472518	0.00212262	0.00256464	0.00111098	8.54367e-05			iMRN	0.00508356	0.00353618	0.00501261	0.002678	0.00235913	0.00192445	0.00140828	0.00131022	0.000661935
cSSp-m	0.00437222	0.00150347	0.00268001	0.000419385	6.65643e-05	0.000341331	0.000579607	3.49152e-05	0.000473186			iAIp	0.00455444	0.00361093	0.00162191	0.00284874	0.000266806	0.00108495	0	4.27073e-05	5.97877e-06
iSUM	0.00413613	0.00390573	0.00136275	0.00562834	0.00245293	0.110138	0.000398728	0.0248284	0.00907982			iVAL	0.00451909	0.00101128	0.00215382	0.000929022	0.000327173	0.000240578	0	6.69681e-05	3.56538e-05
iBLA	0.00409534	0.0177593	0.00396792	0.00433229	0.00869873	0.00561565	0.00794413	0.00100491	0.000158418			cSCm	0.00437923	0.00653063	0.000723504	0.000573645	0.000936703	0.00216993	0.000141468	0.000607243	5.25036e-05
iMGd	0.0038579	0.00207218	0.000978283	0.00105961	0.006703	0.00206815	0.00280823	0.000733898	4.81465e-05			cVISC	0.00436555	0.00379898	0.00129909	0.0047438	0.00036377	0.00068583	0	0.000269157	2.03943e-05
cSCm	0.00381053	0.00653063	0.000723504	0.000573645	0.000936703	0.00216993	0.000141468	0.000607243	5.25036e-05			iOT	0.00430478	0.0040498	0.00328651	0.00127634	0.000431421	0.00297301	0.00136357	0.000263659	0.000466646
cSNc	0.00344544	0.00517934	0.000288665	8.80821e-05	0.000811789	0.000824133	0.000720211	0.00077403	4.02131e-05			cVISam	0.00407538	0.00479632	0.00264995	0.00354808	0.00196122	0.00124398	0.000120571	7.75375e-05	4.18783e-05
cVISC	0.00336575	0.00379898	0.00129909	0.0047438	0.00036377	0.00068583	n.a.	0.000269157	2.03943e-05			cAIp	0.00388633	0.00411554	0.00128179	0.000907443	0.0012138	0.00017672	0	5.41965e-05	6.08331e-05
iPAG	0.00318107	0.0149921	0.00459482	0.00439698	0.00343222	0.00321023	0.00119106	0.00123507	0.000464997			iECT	0.00385546	0.0259425	0.0248162	0.0145448	0.0547877	0.00745197	0.00501278	0.000284262	0.00137187
iSNc	0.00318102	0.00440889	0.00101581	0.00503437	0.00140223	0.000863637	0.00114612	0.00426133	0.000835421			cBLA	0.00382325	0.00403816	0.0003199	0.000127194	0.000374629	0.00158411	7.79965e-05	5.35255e-05	3.38484e-05
cIPN	0.00314678	0.0118606	0.00666663	0.00128502	0.00245033	0.000935824	0.00194188	0.000312855	3.65604e-05			iACB	0.00379944	0.000308875	0.000422401	0.000250884	0.000137241	0.0002972	0.000215542	4.08323e-05	5.82516e-05
cACB	0.00307699	0.000206924	0.00010965	0.000159511	9.53805e-05	6.88357e-05	7.8966e-05	4.69244e-05	0.000141573			iZI	0.00354617	0.00204891	0.00253926	0.000541991	0.000325282	0.00162502	0.000164726	0.00177315	0.000447111
cAUDd	0.00295243	0.00592605	0.0192114	0.0133532	0.0127935	0.000986047	0.00212936	0.000307636	0.000145092			iCM	0.00259519	0.00224816	0.00140727	0.000476723	0.00344068	0.000259537	0	0.000507276	0.000293243
cECT	0.00294194	0.0125012	0.00614641	0.00648376	0.00891842	0.00137002	0.00168031	0.000447038	3.87938e-05			iCP	0.00239534	0.0220048	0.0216794	0.0101016	0.00292875	0.00373415	0.000193366	0.000242609	0.000286273
cAIp	0.00286832	0.00411554	0.00128179	0.000907443	0.0012138	0.00017672	n.a.	5.41965e-05	6.08331e-05			cCM	0.00184554	0.00123789	0.00153345	0.000241032	0.00253706	0.000130588	0	0.00040432	0.000214868
iSMT	0.00278853	0.00354408	0.00255966	0.00194167	0.000685638	0.000711391	n.a.	0.000159249	0.000355091			cAPN	0.00182589	0.000916013	0.000294837	0.000497207	0.000504722	0.00180999	0.000166721	0.000162204	4.48483e-05
cPERI	0.00271061	0.00542121	0.0118012	0.00297847	0.00616244	0.00102684	0.00344047	0.00350291	0.00233668			cGPe	0.0015393	0.000575358	7.07909e-05	0.000224189	9.37244e-05	0.000133038	0	0.000212135	2.09734e-05
cAId	0.00265967	0.00850742	0.00177465	0.000452522	0.000130666	0.000158371	0.000607004	9.42759e-05	0.000715055			cCLA	0.00134289	0.000236276	0.000236311	0.000129684	4.74548e-06	8.64399e-06	1.54177e-06	6.24424e-06	0.000387657
cMM	0.00245754	0.00945385	0.00124396	0.00515358	0.0127236	0.00365616	0.00283657	0.00129537	0.000528104			iSSp-m	0.00133318	0.00233247	0.00262261	0.00100972	0.000368181	0.000850884	0.000586675	1.99257e-05	0.000652555
iAPN	0.00243092	0.00222834	0.00254499	0.00195649	0.000686817	0.00170391	0.000451386	0.000391166	0.00016382			cCP	0.0012526	0.00260038	0.00046343	0.000545552	0.000411689	0.00022745	0.000168947	0.000122676	0.000409765
iAId	0.00234541	0.00460661	0.00356203	0.0005527	0.000124951	0.000342061	0.000810077	8.01407e-05	0.000108519			cACAd	0.00122619	0.00100663	0.00257987	0.00243196	9.87607e-05	9.21775e-05	0.000391457	3.1406e-05	7.69906e-05
cVISam	0.00230371	0.00479632	0.00264995	0.00354808	0.00196122	0.00124398	0.000120571	7.75375e-05	4.18783e-05			cCOAp	0.00118056	0.00185048	0.000117292	3.16985e-05	0.000153676	0.000535809	0.000141178	1.46411e-05	2.71375e-05
iBMA	0.00229551	0.00811256	0.0016791	0.00120743	0.00105323	0.000766775	n.a.	0.000486793	8.85269e-06			cAId	0.00115116	0.00850742	0.00177465	0.000452522	0.000130666	0.000158371	0.000607004	9.42759e-05	0.000715055
iMRN	0.00228881	0.00353618	0.00501261	0.002678	0.00235913	0.00192445	0.00140828	0.00131022	0.000661935			iGPe	0.0011438	0.00277036	0.000522733	0.000542473	4.91739e-05	0.000500587	0	5.94461e-05	1.69485e-06
cPOST	0.00226791	0.00471242	0.000304897	0.00198715	0.00125916	0.000509166	0.000622762	0.000287723	3.23919e-05			iAId	0.00110844	0.00460661	0.00356203	0.0005527	0.000124951	0.000342061	0.000810077	8.01407e-05	0.000108519
iVTA	0.00224266	0.00912436	0.0452272	0.00227835	0.00195054	0.00134091	0.00125815	0.000325678	0.000113577			cSSp-m	0.00107666	0.00150347	0.00268001	0.000419385	6.65643e-05	0.000341331	0.000579607	3.49152e-05	0.000473186
cSUM	0.00218057	0.00346556	0.000424131	0.00179289	0.00185817	0.0602276	0.000193288	0.00823234	0.00348447			cACB	0.00102435	0.000206924	0.00010965	0.000159511	9.53805e-05	6.88357e-05	7.8966e-05	4.69244e-05	0.000141573
cIGL	0.00214466	0.0093899	0.00337012	0.00879627	0.00312888	0.00322386	0.00396588	0.000966627	0.000182343			cOT	0.000911935	0.00316317	0.00568369	0.000618882	0.000303719	0.000549936	0.000779402	0.00027244	0.000670071
iADP	0.00204617	0.0106485	0.00496604	0.0033278	0.0037817	0.00263248	n.a.	0.000623498	5.89511e-05			cMRN	0.000705275	0.00288457	0.00149656	0.00109642	0.00464285	0.000887496	0.000750227	0.000962984	0.000305856
cCOAp	0.00203191	0.00185048	0.000117292	3.16985e-05	0.000153676	0.000535809	0.000141178	1.46411e-05	2.71375e-05			iPRNc	0.000640893	0.0038694	0.00282111	0.00563718	0.00384881	0.00154714	0.000415224	0.00210806	0.00223374
cPAR	0.00194	0.00701653	0.00232636	0.00339727	0.00727594	0.00141179	0.00748665	0.000800689	0.00158311			cRSPd	0.000639559	0.0204282	0.00546092	0.00360744	0.00221118	0.00189923	0.000173464	0.00101143	0.000413522
iAIp	0.00182536	0.00361093	0.00162191	0.00284874	0.000266806	0.00108495	n.a.	4.27073e-05	5.97877e-06			cCEA	0.000457033	0.00316718	0.000441168	0.000140623	0.000262636	0.000115564	0	6.25488e-05	4.84687e-05
cVISal	0.00181984	0.00455275	0.00507152	0.00359078	0.00274142	0.00122756	0.000143818	7.78575e-05	1.4145e-05			iCA2	n.a.	0.176364	0.128419	0.158938	0.110643	0.100115	0.018605	0.0269219	0.0196871
cVTA	0.00174233	0.00773324	0.00284015	0.000782906	0.000609705	0.000390485	0.000935775	0.000641379	6.859e-06			cCL	n.a.	0.00985888	0.000444365	0.000138316	0.00187698	0.00162977	0	0.000130668	9.43232e-05
iEP	0.00171386	0.00326817	0.000650426	0.00138198	0.000353146	0.000362672	n.a.	8.16639e-05	2.99058e-06			cECT	n.a.	0.0125012	0.00614641	0.00648376	0.00891842	0.00137002	0.00168031	0.000447038	3.87938e-05
iCM	0.00154443	0.00224816	0.00140727	0.000476723	0.00344068	0.000259537	n.a.	0.000507276	0.000293243			cIGL	n.a.	0.0093899	0.00337012	0.00879627	0.00312888	0.00322386	0.00396588	0.000966627	0.000182343
cBMA	0.00150494	0.00411756	0.000270939	0.000162174	0.000355071	9.0764e-05	n.a.	8.77955e-05	7.23713e-05			cADP	n.a.	0.0113263	0.00194857	0.00199736	0.000921718	0.00157098	0	0.000255408	0.000201547
iVISC	0.00120045	0.00505553	0.00369048	0.0048151	7.21584e-05	0.00123305	n.a.	2.17279e-05	6.53006e-06			cSMT	n.a.	0.00281599	0.000475666	0.000502566	0.000220362	0.000410121	0	0.000111137	0.000455053
iPRNc	0.00096802	0.0038694	0.00282111	0.00563718	0.00384881	0.00154714	0.000415224	0.00210806	0.00223374			cEP	n.a.	0.000163523	0.000659317	7.60053e-05	2.22294e-05	1.13419e-05	0.000175337	3.49272e-06	0.000451707
cADP	0.000884206	0.0113263	0.00194857	0.00199736	0.000921718	0.00157098	n.a.	0.000255408	0.000201547
iEPd	0.00081531	0.000865299	0.000517683	0.000430565	0.000183647	0.000155481	0.000885912	0.000130769	4.12345e-05
cMGd	0.000808088	0.00375889	0.00049081	0.00124421	0.000253071	0.00130502	0.000760188	7.81797e-05	7.24188e-06
cSMT	0.000681762	0.00281599	0.000475666	0.000502566	0.000220362	0.000410121	n.a.	0.000111137	0.000455053
cPAG	0.000455197	0.00698674	0.00154782	0.00292819	0.00229704	0.00167833	0.00236243	0.000808657	0.00023397
iGPe	0.000408052	0.00277036	0.000522733	0.000542473	4.91739e-05	0.000500587	n.a.	5.94461e-05	1.69485e-06
iPT	0.000400584	0.00736149	0.00266856	0.00327887	0.000198031	0.00539557	7.67956e-05	0.000364383	9.56844e-05
cEP	0.000392822	0.000163523	0.000659317	7.60053e-05	2.22294e-05	1.13419e-05	0.000175337	3.49272e-06	0.000451707
iCLA	0.000363765	0.000945589	0.000636734	0.000474697	0.000402102	0.000450138	0.000872561	1.24228e-05	5.01005e-05
cCM	0.000353787	0.00123789	0.00153345	0.000241032	0.00253706	0.000130588	n.a.	0.00040432	0.000214868
iCEA	0.000285152	0.00192075	0.000890978	0.000650222	0.000247642	0.00043714	n.a.	6.36509e-05	5.45458e-06
cEPd	0.000259938	0.0038876	2.50386e-05	0.000180784	4.8184e-05	6.72812e-05	n.a.	1.20901e-05	2.08721e-05
cCLA	0.000227599	0.000236276	0.000236311	0.000129684	4.74548e-06	8.64399e-06	1.54177e-06	6.24424e-06	0.000387657
cMRN	0.000186523	0.00288457	0.00149656	0.00109642	0.00464285	0.000887496	0.000750227	0.000962984	0.000305856
cGPe	0.000148803	0.000575358	7.07909e-05	0.000224189	9.37244e-05	0.000133038	n.a.	0.000212135	2.09734e-05
cPRNc	0.000133738	0.0019568	0.00137358	0.00139453	0.00168924	0.000585729	0.000165536	0.00277024	0.00126125
cVAL	0.000123433	0.00104295	0.000139581	0.000119429	8.52895e-05	6.59651e-05	n.a.	3.47839e-05	3.79533e-05
cAPN	7.84755e-05	0.000916013	0.000294837	0.000497207	0.000504722	0.00180999	0.000166721	0.000162204	4.48483e-05
cBLA	7.78315e-05	0.00403816	0.0003199	0.000127194	0.000374629	0.00158411	7.79965e-05	5.35255e-05	3.38484e-05
cCEA	7.75031e-05	0.00316718	0.000441168	0.000140623	0.000262636	0.000115564	n.a.	6.25488e-05	4.84687e-05
cZI	7.34423e-05	0.00175161	0.000352073	9.76104e-05	0.000632294	0.00409936	0.000294804	0.000233153	0.00028062
cPT	1.6276e-05	0.0106017	0.000639951	0.000286322	0.000298061	0.005926	0.000684832	0.000203216	3.15175e-05

## Sheet: Data 2
Data 2 Differentially expressed genes in scNT-seq
Ex Neuron								Inh Neuron								RG_Astro								OPC
gene	p_val	avg_log2FC	pct.1	pct.2	p_val_adj			gene	p_val	avg_log2FC	pct.1	pct.2	p_val_adj			gene	p_val	avg_log2FC	pct.1	pct.2	p_val_adj			gene	p_val	avg_log2FC	pct.1	pct.2	p_val_adj
Hspa8	1.69228e-127	3.54495	0.061	0.751	4.14947e-123			Hspa8	2.1598e-87	3.37324	0.026	0.559	5.29583e-83			Hspa8	3.3688e-269	3.17971	0.022	0.586	8.26031e-265			Hspa8	2.12307e-206	3.4512	0.03	0.654	5.20577e-202
Selenow	1.4901e-109	2.25527	0.639	0.936	3.65373e-105			Vcp	1.11024e-40	2.25251	0.048	0.355	2.72231e-36			Rbp1	2.49578e-131	2.67337	0.023	0.347	6.11966e-127			Metrn	1.33817e-140	3.22074	0.143	0.65	3.28119e-136
Tuba1a	3.25146e-96	1.42901	0.925	0.983	7.97259e-92			Selenow	1.1681e-93	2.16434	0.513	0.846	2.86419e-89			Vcp	7.07166e-123	2.19899	0.06	0.403	1.73397e-118			Mt3	1.96967e-88	2.84521	0.318	0.678	4.82963e-84
Uchl1	3.69263e-85	1.65519	0.701	0.914	9.05432e-81			Rpl3	2.89041e-34	2.05392	0.023	0.279	7.08729e-30			Metrn	2.35207e-195	2.15881	0.516	0.843	5.76727e-191			Ccnd1	1.47977e-87	2.4022	0.297	0.662	3.62839e-83
Ptms	4.28911e-85	1.88776	0.612	0.884	1.05169e-80			Prrc2a	1.30256e-31	1.95021	0.129	0.407	3.19388e-27			Ccnd1	5.58836e-96	2.1528	0.119	0.439	1.37027e-91			Rpl3	3.08546e-93	2.32027	0.038	0.389	7.56554e-89
Stmn4	6.14262e-83	1.57273	0.758	0.931	1.50617e-78			Penk	1.4238e-10	1.90041	0.034	0.137	3.49116e-06			Igfbp2	1.56119e-151	2.01713	0.474	0.78	3.82804e-147			Vcp	6.60574e-97	2.31147	0.069	0.454	1.61973e-92
Vcp	1.55288e-77	2.34219	0.067	0.562	3.80767e-73			Ppp1r37	3.40325e-22	1.68017	0.097	0.316	8.34476e-18			Slc7a5	4.34922e-93	2.01269	0.284	0.582	1.06643e-88			Selenow	5.09003e-153	2.21827	0.565	0.883	1.24807e-148
Tubb2b	8.98357e-75	1.73725	0.647	0.895	2.20277e-70			Prmt1	1.33737e-24	1.64359	0.275	0.5	3.27923e-20			Selenow	1.024e-231	1.9863	0.622	0.915	2.51085e-227			Igfbp2	1.36034e-26	2.10311	0.071	0.234	3.33556e-22
Tubb5	3.95492e-71	1.56634	0.673	0.892	9.69747e-67			Atp1a1	7.25928e-16	1.61814	0.111	0.282	1.77997e-11			Pigt	4.61721e-70	1.80369	0.153	0.418	1.13214e-65			Rpl34	7.40703e-69	2.04544	0.054	0.347	1.8162e-64
mt-Co1	2.21159e-66	-2.74384	0.672	0.139	5.42283e-62			Atp5k	2.13384e-21	1.54663	0.344	0.519	5.23218e-17			Rpl3	4.31626e-107	1.79783	0.019	0.291	1.05835e-102			Mmp15	4.38796e-44	1.95323	0.203	0.453	1.07593e-39
Actb	3.61109e-66	1.01552	0.91	0.981	8.8544e-62			Clstn3	4.41339e-11	1.52961	0.153	0.284	1.08216e-06			Atf5	3.82515e-94	1.71674	0.492	0.724	9.37926e-90			Prrc2a	1.62046e-57	1.86993	0.171	0.47	3.97337e-53
Rpl3	2.19262e-63	1.9493	0.022	0.416	5.3763e-59			Ptms	1.82474e-44	1.50572	0.534	0.74	4.47426e-40			Rpl34	6.51278e-75	1.59886	0.021	0.226	1.59693e-70			Hjurp	4.48684e-46	1.83713	0.113	0.366	1.10017e-41
Fdps	1.73873e-59	2.09839	0.103	0.532	4.26337e-55			Atp5e	7.64056e-30	1.47432	0.397	0.623	1.87346e-25			Rps2	7.59619e-71	1.58937	0.022	0.22	1.86258e-66			Slc7a5	4.02658e-37	1.76062	0.107	0.32	9.87317e-33
mt-Nd1	3.71225e-57	-1.55175	0.946	0.773	9.10244e-53			Nnat	5.65575e-32	1.46452	0.767	0.841	1.38679e-27			Phlda3	2.58826e-61	1.5686	0.05	0.258	6.34642e-57			Atf5	1.08344e-30	1.72187	0.18	0.384	2.65659e-26
Gm42418	1.84524e-51	-0.967141	0.959	0.867	4.52452e-47			Fdps	4.18527e-18	1.44486	0.056	0.233	1.02623e-13			Serpinh1	4.31703e-49	1.53813	0.306	0.505	1.05854e-44			Rps2	2.73312e-43	1.61531	0.041	0.243	6.70161e-39
Prmt1	2.40508e-50	1.96496	0.273	0.648	5.89725e-46			Tmem35a	6.93231e-13	1.44357	0.141	0.296	1.6998e-08			Slc1a4	1.84992e-37	1.46881	0.268	0.441	4.53601e-33			Nes	2.71684e-46	1.60421	0.194	0.474	6.6617e-42
Tubb3	3.44532e-50	1.53018	0.546	0.812	8.44793e-46			Hmgcs1	8.35024e-22	1.4111	0.323	0.524	2.04748e-17			Prrc2a	8.65179e-46	1.43153	0.116	0.317	2.12142e-41			Vim	4.58541e-50	1.58583	0.153	0.438	1.12434e-45
Grm8	3.82132e-48	-2.06673	0.507	0.053	9.36988e-44			Fam171a2	1.69705e-15	1.40208	0.236	0.414	4.16118e-11			Atp5e	8.26029e-102	1.40005	0.607	0.799	2.02542e-97			Bax	4.83716e-40	1.5841	0.279	0.509	1.18607e-35
Ywhae	4.59209e-48	1.14486	0.729	0.881	1.12598e-43			Podxl2	1.11196e-13	1.39171	0.176	0.34	2.72652e-09			Emc10	1.99182e-36	1.39588	0.298	0.469	4.88394e-32			Tkt	8.35385e-47	1.58143	0.349	0.582	2.04836e-42
Apoe	1.10083e-46	-2.30082	0.633	0.169	2.69924e-42			Gnb2	1.56696e-22	1.35368	0.402	0.573	3.84219e-18			Aldh1l1	4.82698e-64	1.39177	0.459	0.648	1.18358e-59			Dbi	3.28385e-95	1.57733	0.76	0.902	8.05199e-91
Crmp1	1.4733e-46	1.14664	0.704	0.861	3.61254e-42			Cadm4	2.62948e-14	1.34715	0.289	0.436	6.44747e-10			Pde1c	1.18079e-37	1.39063	0.099	0.272	2.8953e-33			Birc5	7.77178e-34	1.57391	0.084	0.288	1.90564e-29
Dpysl5	4.24931e-43	1.56117	0.459	0.748	1.04193e-38			Mt3	3.64942e-12	1.34254	0.279	0.421	8.94837e-08			Etv4	5.03045e-40	1.34564	0.111	0.295	1.23347e-35			H1fx	1.6991e-29	1.5736	0.119	0.31	4.16619e-25
Rac3	1.68696e-42	1.75737	0.357	0.679	4.13644e-38			Vamp2	1.65739e-21	1.31534	0.342	0.53	4.06391e-17			Bax	2.22424e-34	1.32556	0.226	0.403	5.45384e-30			Ptms	4.17934e-50	1.56333	0.431	0.643	1.02478e-45
Hmgcs1	3.28857e-42	1.40178	0.582	0.801	8.06357e-38			Syt4	3.23556e-07	1.29862	0.201	0.309	0.0079336			Egr1	1.81276e-35	1.32149	0.049	0.192	4.44488e-31			Egr1	7.52277e-32	1.55808	0.13	0.346	1.84458e-27
Xist	4.1392e-42	-2.27691	0.459	0.044	1.01493e-37			Rplp1	1.35761e-35	1.29424	0.577	0.745	3.32885e-31			Prmt1	3.22713e-29	1.31679	0.154	0.313	7.91291e-25			Pigt	5.50497e-34	1.557	0.125	0.338	1.34982e-29
Tshz2	3.93315e-41	-2.45578	0.496	0.091	9.64408e-37			Rpl26	2.62336e-12	1.2795	0.143	0.299	6.43249e-08			Rpsa	8.02354e-38	1.30737	0.296	0.482	1.96737e-33			Fdps	1.0133e-35	1.53628	0.057	0.245	2.48462e-31
Gnb2	1.05133e-39	1.40436	0.544	0.765	2.57786e-35			Ndufa3	1.22454e-13	1.2731	0.233	0.394	3.00258e-09			Tkt	1.8125e-52	1.28382	0.455	0.619	4.44425e-48			Spc24	1.9908e-36	1.52436	0.037	0.213	4.88144e-32
Prrc2a	2.12397e-39	1.72697	0.186	0.529	5.20798e-35			Rpsa	2.83294e-12	1.27283	0.206	0.358	6.94637e-08			Mfge8	3.10654e-79	1.2817	0.797	0.867	7.61723e-75			Prmt1	3.49472e-42	1.52135	0.368	0.578	8.56905e-38
Fabp7	5.31759e-38	-2.45083	0.644	0.233	1.30387e-33			Cfl1	5.14825e-22	1.26493	0.439	0.598	1.26235e-17			Uqcr10	5.16125e-61	1.27888	0.515	0.682	1.26554e-56			Mfge8	4.87958e-18	1.51299	0.348	0.475	1.19647e-13
Atp9a	4.88709e-37	1.46051	0.502	0.737	1.19831e-32			Pcbp3	8.65148e-10	1.262	0.249	0.373	2.12134e-05			Atp5k	1.01758e-59	1.25955	0.521	0.692	2.4951e-55			Cspg4	1.42269e-24	1.50755	0.203	0.381	3.48843e-20
Fam171a2	1.60749e-36	1.66703	0.347	0.634	3.94157e-32			Rps2	9.40848e-18	1.26181	0.014	0.155	2.30696e-13			Arhgef2	4.85686e-29	1.23734	0.119	0.269	1.1909e-24			Rpsa	9.57541e-45	1.49334	0.428	0.626	2.34789e-40
Dync1h1	1.17421e-35	1.41506	0.501	0.717	2.87917e-31			Emc10	1.8551e-12	1.26146	0.252	0.394	4.5487e-08			Adgrb2	2.1167e-27	1.23048	0.191	0.342	5.19016e-23			Lig1	8.12324e-25	1.48814	0.11	0.285	1.99182e-20
Adap1	1.76582e-35	1.46736	0.424	0.698	4.32978e-31			Camkv	7.5322e-09	1.26022	0.115	0.23	0.00018469			Tmem63b	6.12326e-30	1.22424	0.145	0.305	1.50142e-25			Cdkn1a	8.03557e-31	1.48718	0.043	0.205	1.97032e-26
mt-Nd5	3.07252e-35	-1.62468	0.563	0.194	7.53382e-31			Csdc2	9.87942e-12	1.2592	0.312	0.441	2.42243e-07			Sesn2	2.82373e-28	1.21852	0.133	0.286	6.92379e-24			Phlda3	1.51747e-38	1.45174	0.044	0.234	3.72084e-34
Tubb2a	3.08738e-35	0.988352	0.704	0.87	7.57026e-31			Epn1	1.8616e-12	1.25481	0.236	0.385	4.56464e-08			Zfp263	3.55599e-22	1.20578	0.102	0.226	8.71928e-18			Atp5e	3.95575e-67	1.44284	0.612	0.776	9.69949e-63
Stmn3	2.1079e-34	0.798326	0.788	0.87	5.16858e-30			Rpl34	3.19827e-16	1.24128	0.035	0.186	7.84216e-12			Itgav	3.54778e-32	1.20442	0.118	0.28	8.69915e-28			Gnb2	3.40484e-43	1.43733	0.496	0.656	8.34868e-39
Abcb7	4.59813e-34	-1.67951	0.419	0.064	1.12746e-29			Pigt	3.22428e-11	1.24017	0.088	0.221	7.90594e-07			Lamtor2	3.813e-23	1.19543	0.182	0.32	9.34949e-19			Raly	3.32569e-26	1.43591	0.123	0.301	8.15459e-22
Stmn1	3.5181e-33	1.44902	0.193	0.507	8.62639e-29			Peg13	2.17635e-08	1.22799	0.109	0.22	0.000533641			Ndufa3	4.03915e-34	1.19182	0.36	0.519	9.904e-30			Pea15a	1.00145e-51	1.39633	0.539	0.718	2.45556e-47
Psd	1.8665e-32	1.34936	0.467	0.706	4.57666e-28			Ckb	4.92384e-15	1.22186	0.524	0.608	1.20733e-10			Slc3a2	7.79464e-35	1.17826	0.449	0.57	1.91124e-30			Adgrb2	4.42145e-26	1.38024	0.125	0.304	1.08414e-21
Ywhag	2.08586e-32	0.883182	0.724	0.842	5.11453e-28			Arf5	1.59875e-15	1.22168	0.351	0.492	3.92014e-11			Il11ra1	4.72059e-29	1.17359	0.1	0.248	1.15749e-24			Kif22	1.24866e-29	1.38001	0.045	0.203	3.06171e-25
mt-Rnr1	8.26044e-32	-1.4411	0.71	0.421	2.02546e-27			Copz1	3.64766e-10	1.21319	0.189	0.321	8.94407e-06			Fdps	6.74899e-32	1.16855	0.075	0.222	1.65485e-27			Lmnb1	4.91531e-27	1.36918	0.277	0.459	1.20523e-22
Ptprs	6.05734e-31	1.2109	0.508	0.709	1.48526e-26			Adgrb1	1.54274e-09	1.21165	0.176	0.304	3.78279e-05			Sparc	3.32589e-23	1.16461	0.2	0.35	8.15508e-19			Cfl1	5.66725e-53	1.36903	0.567	0.714	1.38961e-48
Pde1c	9.44822e-31	1.47358	0.118	0.413	2.3167e-26			Pde1c	1.13724e-09	1.21144	0.152	0.284	2.78852e-05			Akt1s1	1.55856e-32	1.16376	0.046	0.178	3.82159e-28			Cotl1	6.14749e-24	1.35391	0.183	0.358	1.50736e-19
Podxl2	2.33394e-30	1.49016	0.26	0.554	5.72283e-26			Pcp4	9.15027e-08	1.21087	0.09	0.191	0.00224365			Cdk16	9.54226e-24	1.14243	0.146	0.286	2.33976e-19			Emc10	1.92772e-27	1.35015	0.315	0.49	4.72678e-23
Malat1	7.41277e-29	-1.49833	0.71	0.476	1.81761e-24			Caly	4.13801e-09	1.20738	0.16	0.282	0.000101464			Ckb	1.04385e-138	1.13695	0.884	0.96	2.55953e-134			Ncan	2.95511e-28	1.34591	0.431	0.574	7.24593e-24
Ybx1	5.02863e-28	-1.43207	0.646	0.341	1.23302e-23			Rps24	4.02312e-31	1.2056	0.58	0.73	9.8647e-27			Chchd10	1.36295e-26	1.13073	0.364	0.493	3.34195e-22			Ncapd2	8.30188e-28	1.34162	0.102	0.286	2.03562e-23
Ly6h	5.91408e-28	1.29643	0.509	0.704	1.45013e-23			Stmn4	1.10693e-19	1.1951	0.37	0.561	2.7142e-15			Slc6a1	8.80697e-29	1.11199	0.378	0.511	2.15947e-24			Fkbp2	5.64674e-23	1.33377	0.256	0.421	1.38458e-18
Tecr	1.28103e-27	1.2391	0.552	0.706	3.14108e-23			Raly	4.91298e-10	1.18299	0.069	0.184	1.20466e-05			Fam212b	6.14287e-24	1.10559	0.196	0.345	1.50623e-19			Rangap1	2.00846e-20	1.31057	0.301	0.443	4.92474e-16
Tkt	1.34047e-27	1.35827	0.361	0.612	3.28683e-23			Shisa7	1.62015e-09	1.1719	0.065	0.176	3.97261e-05			Ndufa2	1.97657e-40	1.0825	0.528	0.648	4.84655e-36			Pde1c	5.66684e-19	1.30917	0.101	0.242	1.38951e-14
Syn1	3.31112e-27	1.2203	0.367	0.632	8.11887e-23			Gm1673	1.45092e-08	1.17155	0.302	0.404	0.000355764			Rhoa	1.68864e-20	1.07921	0.279	0.405	4.14055e-16			Aldh1l1	3.09932e-10	1.29535	0.067	0.15	7.59952e-06
Grik5	5.38793e-27	1.35442	0.377	0.623	1.32112e-22			Tmem63b	1.82603e-09	1.16807	0.153	0.282	4.47744e-05			Pdha1	8.359e-24	1.07752	0.239	0.383	2.04963e-19			Ube2c	1.93402e-24	1.28705	0.055	0.205	4.74223e-20
Hnrnph1	6.16102e-27	-1.46601	0.39	0.086	1.51068e-22			Zfp263	1.0747e-07	1.16447	0.125	0.235	0.00263517			Aldh2	3.36262e-20	1.07108	0.298	0.418	8.24515e-16			Pgls	2.74963e-18	1.28345	0.232	0.373	6.74209e-14
Palm	6.71585e-27	1.43186	0.364	0.607	1.64673e-22			Prkca	3.52782e-10	1.14035	0.12	0.253	8.65022e-06			Copz1	1.64011e-17	1.07078	0.262	0.374	4.02155e-13			Rrm2	9.3481e-28	1.2818	0.05	0.208	2.29215e-23
Coro1a	1.13931e-26	1.30969	0.131	0.393	2.79358e-22			Syp	2.15301e-08	1.13549	0.307	0.4	0.000527918			Ptms	4.0494e-18	1.05344	0.376	0.471	9.92913e-14			Ndufa3	2.34217e-25	1.28149	0.354	0.512	5.743e-21
Dynll2	1.46223e-26	1.05409	0.553	0.751	3.5854e-22			Ncdn	2.82576e-09	1.13138	0.314	0.416	6.92877e-05			Ctsd	6.79759e-28	1.05029	0.423	0.539	1.66677e-23			Mpdu1	4.8868e-21	1.27533	0.18	0.344	1.19824e-16
Arf5	3.06385e-26	1.15445	0.469	0.698	7.51257e-22			Rangap1	1.11002e-09	1.12737	0.265	0.387	2.72176e-05			Rpl26	8.97526e-24	1.04957	0.255	0.402	2.20073e-19			Mki67	5.66493e-27	1.26613	0.077	0.254	1.38904e-22
Tcf4	4.69252e-26	-1.44245	0.617	0.352	1.15061e-21			Mpdu1	4.73465e-11	1.11391	0.129	0.272	1.16094e-06			Sept9	2.32519e-27	1.04832	0.438	0.552	5.70136e-23			Dhcr24	2.44602e-21	1.26344	0.144	0.309	5.99763e-17
Dapk3	6.17899e-26	1.10197	0.029	0.23	1.51509e-21			Eif4a1	2.201e-07	1.11176	0.168	0.274	0.00539684			Grik5	1.06893e-16	1.04229	0.244	0.355	2.62101e-12			Psmb7	1.45075e-18	1.22795	0.09	0.227	3.55723e-14
Arpp21	1.14641e-25	-1.40152	0.61	0.355	2.81101e-21			Tecr	2.22669e-14	1.11083	0.42	0.529	5.45984e-10			Btbd17	8.23882e-14	1.03797	0.201	0.301	2.02016e-09			Kifc1	5.78356e-27	1.22216	0.036	0.178	1.41813e-22
Hsp90aa1	1.20528e-25	-1.40801	0.422	0.116	2.95536e-21			Rpl13	3.0606e-07	1.10863	0.182	0.287	0.0075046			Fam107a	1.6439e-21	1.03772	0.048	0.149	4.03085e-17			Ndufa2	3.5979e-36	1.22037	0.506	0.653	8.82206e-32
Shank1	1.62211e-25	1.42602	0.334	0.582	3.9774e-21			Ly6h	2.99268e-09	1.10674	0.386	0.466	7.33805e-05			Rplp1	1.61785e-90	1.03558	0.771	0.88	3.96696e-86			Ywhae	4.69636e-74	1.21629	0.755	0.837	1.15155e-69
Ppp1r37	1.76665e-25	1.31646	0.164	0.432	4.33183e-21			Celf3	1.86243e-07	1.10162	0.145	0.25	0.00456669			Dync1h1	6.08155e-18	1.03067	0.295	0.409	1.4912e-13			Mt2	1.20487e-14	1.21394	0.368	0.461	2.95435e-10
Rpsa-ps10	1.77709e-25	-1.42701	0.351	0.055	4.35741e-21			Map1lc3a	1.4104e-16	1.09185	0.422	0.557	3.45831e-12			Cdkn1a	1.28073e-22	1.02593	0.085	0.208	3.14036e-18			Mt1	1.38514e-24	1.21158	0.575	0.64	3.39637e-20
Aldoc	3.04493e-25	-1.72896	0.311	0.03	7.46616e-21			Sqle	2.97032e-07	1.07814	0.152	0.257	0.00728322			Tecr	3.1473e-24	1.02423	0.387	0.503	7.71718e-20			Tmem63b	7.68449e-16	1.20658	0.203	0.338	1.88424e-11
Mvd	5.79113e-25	1.36467	0.165	0.429	1.41999e-20			Ywhae	1.83304e-31	1.07761	0.651	0.757	4.49461e-27			Olig2	1.81657e-16	1.01819	0.168	0.284	4.45424e-12			Fasn	2.71679e-18	1.20178	0.281	0.427	6.66156e-14
Ap2b1	6.11389e-25	1.34981	0.316	0.571	1.49913e-20			Fasn	2.27578e-07	1.07739	0.185	0.289	0.00558022			Psmb7	2.19114e-22	1.0159	0.088	0.21	5.37267e-18			Arf5	5.16959e-23	1.19305	0.397	0.531	1.26758e-18
Clstn3	9.68875e-25	1.4624	0.338	0.568	2.37568e-20			Ap2b1	2.21873e-08	1.07005	0.192	0.307	0.000544034			Ltbr	1.49258e-21	1.01101	0.091	0.21	3.6598e-17			Erf	4.01632e-21	1.18206	0.03	0.142	9.84803e-17
Syp	1.03602e-24	1.04112	0.592	0.734	2.54032e-20			Uchl1	2.55612e-08	1.06098	0.42	0.47	0.00062676			Slc6a11	5.60004e-38	1.00894	0.589	0.687	1.37313e-33			Tubb5	6.59088e-37	1.17628	0.684	0.749	1.61608e-32
Gm1673	1.31089e-24	1.32036	0.325	0.582	3.21431e-20			Psd	1.13725e-08	1.06009	0.291	0.399	0.000278854			Acaa1a	2.0698e-16	1.00592	0.279	0.387	5.07514e-12			Nudc	3.73973e-14	1.17275	0.129	0.251	9.16982e-10
Rps2	1.58965e-24	1.24181	0.035	0.233	3.89782e-20			Rnf25	6.53559e-08	1.05815	0.072	0.171	0.00160253			Tmem38a	8.22199e-13	0.997521	0.224	0.317	2.01603e-08			Atp5k	9.46948e-27	1.16981	0.5	0.606	2.32192e-22
Rpl34	1.72136e-24	0.903193	0.044	0.252	4.22078e-20			Syngap1	1.30521e-07	1.04795	0.072	0.167	0.00320038			Grina	8.41702e-36	0.997469	0.502	0.616	2.06385e-31			Copz1	4.65274e-21	1.16593	0.239	0.4	1.14085e-16
Adam15	2.42064e-24	1.43653	0.26	0.515	5.9354e-20			Cdk16	4.98732e-08	1.04441	0.173	0.285	0.00122289			Pgls	3.18716e-18	0.99665	0.195	0.318	7.81492e-14			Hmgcs1	6.4409e-32	1.16002	0.454	0.632	1.57931e-27
Cfl1	6.63298e-24	1.1225	0.525	0.698	1.62641e-19			Atp5g1	2.08102e-10	1.0282	0.025	0.122	5.10266e-06			Abhd17c	1.39603e-15	0.994394	0.181	0.289	3.42305e-11			Sept9	2.04605e-14	1.15749	0.127	0.25	5.0169e-10
Ccnd2	6.81271e-24	-1.65286	0.463	0.161	1.67048e-19			Akt1s1	1.74325e-07	1.00802	0.034	0.111	0.00427444			Dkk3	6.845e-15	0.993175	0.099	0.196	1.6784e-10			Rpl26	2.48215e-23	1.15227	0.308	0.472	6.08622e-19
Map1lc3a	7.9118e-24	1.09935	0.57	0.737	1.93997e-19			Hjurp	7.18201e-10	0.997231	0.044	0.15	1.76103e-05			Rab5c	1.8397e-18	0.9883	0.39	0.482	4.51094e-14			Epn1	3.55814e-13	1.1478	0.241	0.354	8.72456e-09
Acly	8.33149e-24	1.44782	0.238	0.49	2.04288e-19			Dennd6b	4.06284e-07	0.987533	0.06	0.147	0.00996207			Chst2	1.17568e-25	0.981687	0.394	0.524	2.88278e-21			Cdca8	2.27839e-21	1.13184	0.067	0.21	5.58661e-17
Dlg4	1.32579e-23	1.22363	0.414	0.632	3.25083e-19			Lypd1	7.70931e-08	0.981214	0.026	0.105	0.00189032			Epn1	1.4147e-12	0.980652	0.211	0.304	3.46884e-08			Rpl13	2.72493e-21	1.12594	0.384	0.523	6.68154e-17
Akt1s1	2.0308e-23	1.17241	0.089	0.319	4.97953e-19			Fam134c	1.0494e-07	0.979045	0.072	0.171	0.00257314			Acads	1.85721e-15	0.97669	0.079	0.172	4.55389e-11			Ccnd2	4.60745e-17	1.12004	0.221	0.376	1.12975e-12
Tmem63b	2.12698e-23	1.38103	0.276	0.515	5.21537e-19			Dapk3	7.38941e-10	0.968126	0.025	0.117	1.81188e-05			Pdia3	7.03348e-13	0.971052	0.244	0.331	1.72461e-08			Etv5	1.01323e-15	1.11862	0.077	0.195	2.48444e-11
Calm3	2.2794e-23	0.724261	0.768	0.87	5.58909e-19			Eif5a	6.33665e-08	0.959867	0.275	0.38	0.00155375			Ndufa5	1.29104e-18	0.966676	0.403	0.499	3.16562e-14			Fam171a2	7.98953e-13	1.11776	0.156	0.274	1.95903e-08
Eef1a1	2.32384e-23	-1.54021	0.383	0.105	5.69806e-19			Camk2a	6.48985e-08	0.959499	0.076	0.177	0.00159131			Emc1	7.32701e-16	0.963546	0.175	0.288	1.79658e-11			Ppp1r37	3.28316e-15	1.1059	0.095	0.214	8.05032e-11
Tubb4a	2.82539e-23	1.31103	0.196	0.449	6.92784e-19			Tmem240	5.86617e-08	0.953426	0.058	0.154	0.00143838			Pea15a	1.42321e-88	0.958119	0.838	0.896	3.48971e-84			Mcm6	9.87535e-18	1.10373	0.103	0.243	2.42144e-13
Dpysl2	3.19363e-23	1.06409	0.515	0.706	7.83078e-19			Ndufa2	3.51314e-09	0.950687	0.354	0.465	8.61423e-05			Extl3	5.9277e-14	0.951034	0.183	0.285	1.45347e-09			Sae1	9.53539e-16	1.10162	0.301	0.422	2.33808e-11
Fth1	4.01975e-23	-1.05158	0.853	0.679	9.85642e-19			Ptprs	8.18931e-11	0.937798	0.457	0.549	2.00802e-06			Csrp1	2.89705e-12	0.948874	0.205	0.297	7.10358e-08			Reep5	7.65088e-16	1.09817	0.227	0.363	1.87599e-11
Cd24a	5.73106e-23	1.30463	0.315	0.571	1.40525e-18			Spred3	8.11851e-08	0.919663	0.028	0.106	0.00199066			Adam15	1.13066e-15	0.939691	0.172	0.281	2.77237e-11			Sapcd2	6.86078e-17	1.09677	0.068	0.187	1.68226e-12
Camk2b	5.90427e-23	0.703496	0.731	0.842	1.44773e-18			Psmb7	3.6257e-07	0.918379	0.092	0.191	0.00889022			Gnb2	4.76643e-28	0.93889	0.511	0.604	1.16873e-23			Ubald2	4.0712e-14	1.09573	0.097	0.211	9.98259e-10
Ap2s1	6.42753e-23	1.10558	0.486	0.684	1.57603e-18			Dynll2	8.61561e-11	0.913406	0.474	0.549	2.11255e-06			Ncan	1.83203e-62	0.93859	0.747	0.836	4.49213e-58			Cenpb	4.03349e-15	1.08529	0.263	0.39	9.89012e-11
Pkia	8.66629e-23	1.1323	0.509	0.69	2.12497e-18			Rnf187	5.67707e-19	0.890645	0.624	0.703	1.39202e-14			Cntfr	7.23597e-18	0.937418	0.077	0.178	1.77426e-13			Clic1	1.75842e-22	1.08449	0.028	0.144	4.31165e-18
Hnrnpa2b1	9.55595e-23	-0.988747	0.662	0.438	2.34312e-18			Actb	5.03143e-45	0.873984	0.912	0.954	1.23371e-40			Cfl1	6.04894e-20	0.935103	0.441	0.53	1.4832e-15			Fam173a	9.44443e-11	1.08253	0.18	0.282	2.31577e-06
Vamp2	1.35061e-22	1.05839	0.488	0.695	3.31169e-18			Ubc	8.41885e-09	0.851027	0.395	0.492	0.00020643			Rps18	8.47594e-29	0.935062	0.027	0.132	2.0783e-24			Hepacam	2.57547e-15	1.0818	0.122	0.251	6.31505e-11
Nefm	1.3846e-22	-1.82782	0.469	0.183	3.39505e-18			Tmsb4x	3.48908e-18	0.752463	0.804	0.843	8.55522e-14			Kcnj16	2.02275e-21	0.931119	0.045	0.142	4.95977e-17			Uchl1	2.41045e-12	1.08085	0.277	0.384	5.91043e-08
Nptxr	2.69008e-22	1.18669	0.435	0.632	6.59608e-18			Rps18	1.41583e-07	0.740089	0.041	0.125	0.0034716			Wnt7b	5.03574e-10	0.914332	0.203	0.282	1.23476e-05			Lpcat1	5.72271e-13	1.07627	0.228	0.342	1.40321e-08
Calm2	4.4059e-22	-0.880313	0.768	0.615	1.08033e-17			Bex2	3.63627e-08	0.732389	0.564	0.593	0.000891613			Mpdu1	4.15679e-17	0.907264	0.161	0.281	1.01924e-12			Uhrf1	2.01549e-16	1.07062	0.07	0.189	4.94199e-12
Cwc22	4.85123e-22	-1.25487	0.254	0.017	1.18952e-17			Tubb2b	2.22244e-07	0.676043	0.66	0.666	0.00544943			Gas6	9.85875e-08	0.902643	0.132	0.197	0.00241737			Etv4	1.33566e-21	1.0648	0.031	0.147	3.27504e-17
Ncdn	5.74613e-22	1.12765	0.553	0.726	1.40895e-17			Eef2	1.53384e-08	0.60289	0.668	0.669	0.000376098			Uqcrq	5.25762e-29	0.901811	0.572	0.649	1.28917e-24			Cst3	3.25296e-11	1.06431	0.651	0.635	7.97625e-07
Nnat	7.71049e-22	0.863517	0.79	0.909	1.89061e-17			Snrnp70	4.28733e-08	0.534533	0.695	0.715	0.00105125			Fasn	1.57016e-11	0.900166	0.273	0.356	3.85002e-07			Cdk16	2.86411e-12	1.05641	0.16	0.274	7.0228e-08
Eif3a	8.08743e-22	-1.39839	0.483	0.205	1.98304e-17			Tuba1a	8.31509e-10	0.455419	0.935	0.951	2.03886e-05			Ap2b1	3.58548e-16	0.894123	0.109	0.215	8.79161e-12			Zfp263	4.88031e-08	1.0501	0.144	0.227	0.00119665
Cdk16	1.17335e-21	1.33656	0.267	0.504	2.87705e-17			Sst	4.18801e-08	0.340042	0.254	0.123	0.0010269			Scd1	1.45731e-21	0.894009	0.451	0.56	3.57332e-17			Mdk	8.454e-09	1.04693	0.167	0.259	0.000207292
Gm11942	1.75714e-21	-1.25336	0.245	0.014	4.30851e-17			Grik5	2.43223e-19	0.303885	0.256	0.453	5.96382e-15			Fam134c	2.83227e-19	0.886102	0.053	0.15	6.94473e-15			Tmem121	4.47781e-14	1.04439	0.06	0.162	1.09796e-09
Rplp1	1.82329e-21	0.82443	0.687	0.812	4.47071e-17			Prkce	4.92868e-08	0.214364	0.215	0.098	0.00120851			Atp5g1	2.86338e-33	0.885805	0.027	0.145	7.02101e-29			Rpl38	4.3253e-12	1.04149	0.129	0.24	1.06056e-07
Fasn	2.10386e-21	1.12702	0.331	0.565	5.15865e-17			Ccnl1	6.50002e-08	-0.24768	0.194	0.079	0.0015938			Pttg1	1.16688e-32	0.884673	0.014	0.115	2.86119e-28			Rps18	1.45387e-18	1.0396	0.08	0.214	3.5649e-14
Ttc3	2.26103e-21	-0.870478	0.794	0.701	5.54404e-17			Sf3b2	6.55025e-08	-0.247783	0.404	0.236	0.00160612			Dnajc7	6.73053e-12	0.881679	0.259	0.343	1.65033e-07			Ckb	2.50728e-68	1.03825	0.871	0.902	6.14785e-64
Emc10	2.68289e-21	1.16782	0.369	0.59	6.57845e-17			Tpd52l2	1.12622e-07	-0.249681	0.148	0.052	0.00276148			Gys1	1.17041e-13	0.880833	0.1	0.192	2.86984e-09			Plekho1	5.489e-11	1.03763	0.117	0.219	1.3459e-06
Epn1	3.18426e-21	1.21082	0.348	0.582	7.80781e-17			1810037I17Rik	1.18824e-07	-0.256325	0.115	0.032	0.00291357			Traf4	5.69589e-12	0.87494	0.116	0.203	1.39663e-07			Rps24	1.28878e-63	1.03497	0.837	0.89	3.1601e-59
Mdga1	3.21712e-21	1.18456	0.078	0.288	7.88838e-17			Gfpt1	1.41966e-07	-0.272936	0.162	0.062	0.00348101			Bak1	8.18983e-12	0.870125	0.114	0.2	2.00815e-07			Slc1a3	1.40324e-07	1.03335	0.258	0.333	0.00344074
mt-Nd4	3.31533e-21	-0.814202	0.851	0.648	8.12918e-17			Paip2	3.67536e-07	-0.274687	0.291	0.155	0.00901199			Plxnb1	8.08332e-12	0.868969	0.35	0.426	1.98203e-07			Akt1s1	1.1785e-19	1.02765	0.053	0.179	2.88967e-15
Klf9	8.2035e-21	-1.15759	0.261	0.028	2.0115e-16			Zfp354c	1.51256e-07	-0.29146	0.145	0.051	0.00370881			Fos	3.53386e-09	0.867021	0.109	0.18	8.66502e-05			Fam134c	1.22237e-14	1.02744	0.053	0.155	2.99726e-10
Cdh13	1.13453e-20	1.39714	0.228	0.474	2.78186e-16			Clasp2	5.63221e-08	-0.293722	0.249	0.118	0.00138102			Mvd	3.57743e-10	0.864424	0.108	0.184	8.77186e-06			Spc25	7.33879e-16	1.02504	0.047	0.152	1.79947e-11
Tuba4a	1.21703e-20	1.2434	0.334	0.56	2.98415e-16			Rhob	5.81777e-08	-0.2938	0.27	0.133	0.00142652			Aes	8.54559e-13	0.862771	0.328	0.413	2.09538e-08			Cdc20	1.09689e-13	1.01882	0.058	0.16	2.68958e-09
Fam134c	1.24582e-20	0.937096	0.074	0.28	3.05476e-16			Cyb5r1	4.34038e-08	-0.296012	0.111	0.029	0.00106426			Ndufb10	1.20811e-16	0.857208	0.382	0.479	2.96228e-12			Serpinh1	2.62863e-14	1.01536	0.035	0.123	6.4454e-10
Nsg1	1.86821e-20	0.758759	0.697	0.787	4.58086e-16			Stx7	1.37031e-08	-0.29928	0.261	0.123	0.000335999			Bcan	1.23333e-47	0.855383	0.683	0.773	3.02414e-43			Psmb3	4.3032e-11	1.00757	0.285	0.379	1.05514e-06
S100a10	2.12713e-20	1.2215	0.068	0.269	5.21573e-16			Cdc16	6.29454e-08	-0.299923	0.194	0.081	0.00154342			Psat1	9.64117e-17	0.851741	0.383	0.481	2.36401e-12			Palm	3.74094e-10	1.00437	0.097	0.187	9.17279e-06
Wdr6	2.57401e-20	1.08166	0.299	0.537	6.31147e-16			Map4	2.372e-07	-0.301863	0.379	0.221	0.00581613			Clic1	1.35884e-10	0.850288	0.107	0.185	3.33189e-06			Adgrb1	1.52992e-11	0.997981	0.218	0.33	3.75136e-07
Tmsb4x	3.4677e-20	0.667568	0.884	0.922	8.50279e-16			Ddx46	1.97845e-07	-0.308705	0.224	0.105	0.00485117			Nes	4.7083e-13	0.846834	0.216	0.321	1.15447e-08			Sesn2	1.44345e-10	0.995215	0.138	0.24	3.53933e-06
Stmn2	5.43983e-20	0.526486	0.861	0.92	1.33385e-15			Ewsr1	5.30862e-08	-0.309589	0.416	0.242	0.00130167			Eif4ebp1	8.81332e-18	0.843737	0.067	0.166	2.16103e-13			Rplp1	3.58995e-75	0.987967	0.865	0.917	8.80255e-71
Atp5e	6.93263e-20	1.06718	0.453	0.657	1.69988e-15			Cep95	3.67771e-07	-0.317552	0.101	0.027	0.00901773			Bsg	4.29552e-16	0.843676	0.48	0.542	1.05326e-11			Dync1h1	2.3051e-11	0.986034	0.387	0.466	5.65212e-07
Peg13	7.95457e-20	1.27011	0.141	0.368	1.95046e-15			4833439L19Rik	9.75045e-08	-0.317806	0.205	0.09	0.00239081			Psmb3	5.86302e-10	0.837662	0.23	0.31	1.43761e-05			Incenp	5.87451e-17	0.984123	0.075	0.203	1.44043e-12
Sept3	8.53281e-20	-1.17749	0.583	0.335	2.09224e-15			Aimp1	1.40975e-07	-0.319456	0.157	0.059	0.00345671			Hes5	2.31879e-10	0.836071	0.182	0.27	5.68568e-06			Rhoa	1.30575e-12	0.981913	0.198	0.317	3.2017e-08
Plppr3	9.51723e-20	1.11045	0.383	0.593	2.33362e-15			Sp9	2.90799e-07	-0.319733	0.164	0.064	0.0071304			Cadm4	1.18334e-19	0.834889	0.506	0.575	2.90154e-15			Maz	8.60371e-13	0.976071	0.109	0.221	2.10963e-08
Mt1	1.18042e-19	-1.41105	0.469	0.191	2.89438e-15			Tmco1	3.73421e-08	-0.324457	0.139	0.044	0.000915629			Plxnb2	9.04793e-09	0.833917	0.19	0.262	0.000221855			Uqcr10	1.68308e-18	0.971178	0.434	0.547	4.12691e-14
Rps24	2.04768e-19	0.803258	0.614	0.745	5.02091e-15			mt-Nd2	3.59676e-08	-0.326432	0.681	0.478	0.000881927			Adgrb1	1.42042e-08	0.832902	0.228	0.296	0.000348286			Sec61a1	3.70905e-13	0.959809	0.329	0.437	9.0946e-09
Cadm4	2.37868e-19	1.15837	0.39	0.593	5.83253e-15			Uso1	1.51403e-08	-0.330363	0.143	0.044	0.000371239			Fkbp2	7.56042e-14	0.829665	0.214	0.32	1.85382e-09			Cyp51	6.22712e-13	0.959437	0.188	0.315	1.52689e-08
Mvk	2.41462e-19	1.01108	0.1	0.31	5.92066e-15			Gng2	1.98339e-09	-0.337093	0.584	0.338	4.86328e-05			Eif4a1	7.37786e-11	0.828758	0.139	0.224	1.80905e-06			Pbxip1	2.70724e-08	0.957037	0.074	0.149	0.000663815
Clip2	3.8617e-19	1.04402	0.118	0.332	9.46889e-15			Rnf44	2.95329e-07	-0.338576	0.196	0.086	0.00724146			Dapk3	7.78307e-25	0.826366	0.021	0.109	1.90841e-20			Tacc3	2.74879e-11	0.955775	0.078	0.174	6.74003e-07
Fbxl19	4.17143e-19	1.09187	0.232	0.46	1.02283e-14			Eif4ebp2	3.94556e-08	-0.338753	0.169	0.062	0.00096745			Rps24	4.03321e-41	0.826223	0.682	0.757	9.88943e-37			Ccna2	3.83931e-15	0.954187	0.054	0.16	9.41398e-11
Shisa7	4.49503e-19	1.15998	0.145	0.366	1.10218e-14			Fhl1	3.12512e-07	-0.339529	0.284	0.152	0.00766279			Pkm	1.93747e-20	0.826081	0.476	0.563	4.75067e-16			Pclaf	6.70974e-18	0.953033	0.055	0.176	1.64523e-13
Nudt4	5.29825e-19	1.13263	0.345	0.571	1.29913e-14			Fbxw11	1.76367e-07	-0.342028	0.18	0.074	0.00432452			Ganab	3.93017e-10	0.822253	0.163	0.245	9.63679e-06			Spred3	2.34886e-17	0.950492	0.028	0.123	5.7594e-13
Gm13588	5.48431e-19	0.490785	0	0.111	1.34475e-14			Safb	1.09903e-09	-0.344496	0.416	0.226	2.69483e-05			Tst	2.82116e-09	0.821199	0.103	0.173	6.91748e-05			Ap2b1	4.31261e-12	0.949026	0.149	0.266	1.05745e-07
Prrc2c	6.11345e-19	-1.2666	0.446	0.188	1.49902e-14			Slc25a5	1.68984e-07	-0.353296	0.222	0.105	0.00414349			Tmem259	3.02862e-09	0.819309	0.214	0.291	7.42617e-05			Nr2c2ap	9.38143e-10	0.945201	0.08	0.166	2.30033e-05
Atp5g1	6.58812e-19	0.860155	0.052	0.233	1.61541e-14			Cnot6	3.59135e-07	-0.356508	0.185	0.079	0.00880599			Clptm1	2.25415e-08	0.816258	0.242	0.312	0.000552716			Gm1673	8.17727e-12	0.940301	0.316	0.419	2.00507e-07
Lypla2	7.75022e-19	1.15236	0.164	0.388	1.90035e-14			Prnp	1.55693e-07	-0.357209	0.293	0.155	0.00381759			Wars	2.73712e-08	0.815626	0.137	0.206	0.000671143			Pfdn5	5.85756e-15	0.930394	0.507	0.576	1.43627e-10
Ankrd11	8.70303e-19	-1.10553	0.443	0.183	2.13398e-14			Srp72	7.23634e-08	-0.35784	0.206	0.09	0.00177435			Ctbp1	9.33225e-09	0.812744	0.375	0.425	0.000228827			Ap1s1	1.33142e-09	0.929818	0.218	0.314	3.26465e-05
Copz1	9.94877e-19	1.26076	0.289	0.504	2.43944e-14			Dctn6	1.39102e-07	-0.358025	0.143	0.051	0.00341078			Fam173a	7.21507e-08	0.812254	0.242	0.306	0.00176913			Slc12a4	1.51997e-08	0.929567	0.095	0.178	0.000372697
Map7d2	1.27704e-18	-1.17819	0.406	0.147	3.1313e-14			Atg12	7.15728e-08	-0.359508	0.296	0.155	0.00175496			Samm50	1.0652e-11	0.811501	0.179	0.271	2.61186e-07			Lockd	3.95139e-18	0.929492	0.046	0.16	9.68881e-14
Nrep	1.71743e-18	-0.991173	0.763	0.618	4.21113e-14			Ppil4	1.53314e-07	-0.360398	0.182	0.076	0.00375925			Shmt2	4.60329e-12	0.810291	0.068	0.145	1.12873e-07			Pdia3	3.81007e-09	0.924803	0.263	0.354	9.34229e-05
Gabra2	1.76437e-18	-1.3276	0.469	0.23	4.32624e-14			Map4k4	7.63718e-09	-0.361949	0.349	0.184	0.000187264			Cars	2.62055e-10	0.800929	0.177	0.261	6.4256e-06			Szrd1	5.22387e-08	0.922435	0.129	0.213	0.00128089
Nap1l5	1.92882e-18	-1.08684	0.496	0.244	4.72947e-14			Uba5	1.71559e-07	-0.362505	0.212	0.096	0.00420662			Nr4a1	8.08162e-24	0.796135	0.021	0.108	1.98161e-19			Kcna6	4.6783e-09	0.920756	0.101	0.187	0.000114712
Nefl	2.37925e-18	-1.34183	0.546	0.31	5.83393e-14			mt-Rnr1	2.47516e-09	-0.363303	0.644	0.416	6.06909e-05			Clpp	2.61725e-07	0.795181	0.213	0.276	0.00641749			Tecr	8.15479e-12	0.915752	0.462	0.517	1.99956e-07
Eif4a2	2.55209e-18	-1.13594	0.293	0.066	6.25772e-14			Cfl2	5.5017e-08	-0.366531	0.277	0.139	0.00134902			Aamp	1.36842e-09	0.793482	0.256	0.335	3.35536e-05			Ptpa	3.76567e-09	0.901261	0.153	0.245	9.23341e-05
Tmem240	3.25243e-18	0.931762	0.086	0.283	7.97497e-14			Snap25	5.8161e-08	-0.366564	0.439	0.269	0.00142611			Slc27a1	1.36644e-08	0.790575	0.28	0.348	0.00033505			Mxd3	2.15905e-18	0.898774	0.029	0.131	5.29399e-14
Jun	3.6102e-18	-1.10923	0.357	0.111	8.85222e-14			Chd4	1.11446e-07	-0.368993	0.402	0.236	0.00273265			Glipr2	2.58045e-09	0.789934	0.085	0.153	6.32727e-05			Rab5c	2.45902e-08	0.893447	0.286	0.363	0.000602951
Pigt	3.61468e-18	1.02118	0.142	0.36	8.86319e-14			Ppp4r3b	1.06301e-08	-0.371843	0.111	0.025	0.00026065			Ndufs7	3.46256e-09	0.788641	0.324	0.386	8.4902e-05			Racgap1	2.55852e-13	0.890525	0.07	0.178	6.2735e-09
Acat2	3.83198e-18	1.10475	0.295	0.521	9.39601e-14			Cul2	2.60884e-07	-0.372412	0.104	0.029	0.00639688			Slc13a3	1.79488e-07	0.788583	0.206	0.273	0.00440104			Ckap2l	5.51815e-15	0.889908	0.063	0.174	1.35305e-10
Ndrg2	5.09513e-18	-1.74542	0.395	0.139	1.24933e-13			Sestd1	2.74453e-07	-0.372582	0.141	0.051	0.00672959			Mid1ip1	3.51119e-15	0.787782	0.344	0.444	8.60943e-11			Pold1	2.46403e-09	0.889726	0.06	0.138	6.0418e-05
Prr7	5.6777e-18	1.06265	0.123	0.327	1.39217e-13			Lix1l	2.20187e-07	-0.373375	0.101	0.025	0.00539899			Isoc2a	1.65634e-10	0.787754	0.079	0.15	4.06134e-06			Ptprs	7.44658e-20	0.886879	0.565	0.638	1.8259e-15
Pgrmc1	5.83895e-18	-1.12384	0.419	0.169	1.43171e-13			Snw1	1.57547e-07	-0.374972	0.178	0.073	0.00386304			Raly	3.92409e-12	0.782753	0.092	0.176	9.62186e-08			Aes	6.9588e-11	0.884318	0.273	0.374	1.7063e-06
Aplp1	7.69617e-18	0.827957	0.627	0.751	1.8871e-13			Rufy3	3.03965e-08	-0.380466	0.422	0.247	0.000745321			Arf5	2.06454e-13	0.782387	0.373	0.455	5.06225e-09			Banf1	2.94481e-13	0.881731	0.408	0.501	7.22067e-09
Slc1a2	9.68223e-18	-1.59281	0.361	0.116	2.37408e-13			Ttc5	1.18595e-07	-0.38084	0.125	0.039	0.00290795			Dbi	3.72212e-137	0.778991	0.992	0.994	9.12665e-133			Ndufa5	8.33185e-13	0.876223	0.498	0.55	2.04297e-08
Golga7b	1.08881e-17	1.14885	0.257	0.479	2.66975e-13			Mmd2	9.94836e-08	-0.381186	0.194	0.083	0.00243934			Csdc2	1.48226e-08	0.767969	0.359	0.417	0.000363449			Ncln	5.2264e-09	0.870955	0.13	0.222	0.000128151
Myt1l	1.12083e-17	-1.15909	0.453	0.208	2.74827e-13			Hagh	2.50252e-07	-0.38279	0.157	0.061	0.00613618			Etv5	9.281e-08	0.766832	0.164	0.231	0.0022757			Rnf25	2.08152e-10	0.870139	0.058	0.141	5.10388e-06
Nlgn2	1.16803e-17	1.05007	0.269	0.479	2.864e-13			Setd7	1.45149e-08	-0.383872	0.153	0.051	0.000355905			Rps15	7.13371e-11	0.766086	0.424	0.484	1.74918e-06			Knstrn	5.83421e-14	0.868741	0.045	0.139	1.43055e-09
Ssb	1.26205e-17	-1.08296	0.44	0.188	3.09455e-13			Ube2b	1.93418e-09	-0.384002	0.372	0.198	4.74261e-05			Hint2	5.39525e-10	0.764281	0.098	0.173	1.32292e-05			Chaf1a	5.23319e-10	0.866239	0.046	0.122	1.28318e-05
Camkv	1.28515e-17	1.06802	0.476	0.643	3.15118e-13			Btbd1	1.81053e-08	-0.384706	0.245	0.111	0.000443943			Tmem256	1.54951e-10	0.758972	0.384	0.449	3.7994e-06			Rpl29	4.00515e-24	0.865274	0.009	0.107	9.82062e-20
Ankrd12	1.76256e-17	-1.07302	0.372	0.127	4.32181e-13			Sp8	3.18146e-09	-0.384804	0.289	0.132	7.80095e-05			Sgta	1.61808e-07	0.754493	0.257	0.323	0.00396753			Slc1a4	4.22427e-08	0.858587	0.116	0.202	0.00103579
Rangap1	1.79318e-17	0.939177	0.522	0.681	4.39689e-13			Zc3h14	1.22755e-07	-0.384825	0.141	0.049	0.00300995			Zfp703	7.57785e-10	0.752477	0.09	0.161	1.85809e-05			Olfm2	8.26575e-10	0.858379	0.063	0.144	2.02676e-05
Nrn1	2.13288e-17	-0.984654	0.273	0.055	5.22983e-13			Map2	9.76939e-08	-0.38521	0.651	0.446	0.00239545			Ndufa11	1.9756e-10	0.74965	0.366	0.431	4.84416e-06			Tuba1b	5.2205e-12	0.857275	0.393	0.49	1.28007e-07
Rnf187	2.93401e-17	0.800297	0.663	0.77	7.19419e-13			Erbin	2.31105e-07	-0.3874	0.102	0.027	0.00566669			Ndufc1	2.43233e-09	0.748955	0.338	0.405	5.96407e-05			Eif4a1	1.37547e-10	0.855333	0.27	0.376	3.37265e-06
Brd2	4.22927e-17	-1.05198	0.559	0.327	1.03702e-12			Tbca	3.73524e-07	-0.389628	0.247	0.127	0.0091588			Mtch1	7.29445e-08	0.748145	0.356	0.409	0.0017886			Stmn1	1.44032e-16	0.847344	0.033	0.13	3.53166e-12
Zfp91	4.31587e-17	-1.24728	0.343	0.108	1.05825e-12			Psma2	1.78734e-09	-0.390788	0.282	0.13	4.38257e-05			Chmp1a	4.15222e-08	0.743947	0.242	0.311	0.00101812			Ctbp1	1.08452e-12	0.844054	0.438	0.515	2.65924e-08
Ppp3ca	4.34087e-17	-1.04859	0.668	0.537	1.06438e-12			Mettl9	6.07045e-08	-0.393377	0.173	0.066	0.00148847			Clip2	5.90842e-10	0.742692	0.088	0.16	1.44874e-05			Nup210	1.07594e-09	0.843736	0.084	0.171	2.63821e-05
Tmem35a	4.61901e-17	1.32921	0.319	0.499	1.13258e-12			Ahsa1	2.41013e-07	-0.393832	0.143	0.052	0.00590965			Pfkl	4.13774e-08	0.736927	0.06	0.115	0.00101457			Rcc1	4.07587e-07	0.842619	0.052	0.112	0.00999403
Enc1	5.1671e-17	1.06465	0.483	0.648	1.26697e-12			Ubp1	4.11193e-09	-0.396964	0.231	0.096	0.000100824			Ywhae	1.74182e-45	0.734674	0.752	0.804	4.27094e-41			Cdca3	1.14816e-14	0.841664	0.044	0.142	2.81529e-10
Morf4l2	5.30682e-17	-0.990926	0.366	0.133	1.30123e-12			Ppp1r12a	2.0311e-07	-0.397697	0.145	0.052	0.00498026			Rnf25	2.60733e-13	0.728475	0.048	0.12	6.39317e-09			Fam212b	3.88511e-09	0.84063	0.148	0.245	9.5263e-05
Psmb7	9.33744e-17	0.959613	0.112	0.31	2.28954e-12			Ik	1.68856e-08	-0.399082	0.337	0.181	0.000414035			Hepacam	7.67819e-11	0.727643	0.432	0.487	1.88269e-06			Tmem256	1.51384e-08	0.840515	0.363	0.43	0.000371193
Raly	9.36167e-17	1.02994	0.123	0.324	2.29548e-12			Rala	1.667e-08	-0.402003	0.295	0.147	0.000408748			Sars	2.05979e-10	0.727485	0.261	0.346	5.05059e-06			Plxnb1	4.00013e-07	0.839009	0.212	0.291	0.00980833
Ptp4a2	9.8199e-17	-0.971329	0.492	0.244	2.40784e-12			Msi2	3.31257e-07	-0.402496	0.414	0.255	0.00812243			Rpl13	2.48005e-09	0.726595	0.295	0.37	6.08107e-05			Eif3d	7.42795e-08	0.838593	0.362	0.421	0.00182133
Rpl26	1.09612e-16	0.981553	0.215	0.435	2.68767e-12			Snx12	3.52125e-07	-0.403089	0.155	0.061	0.00863411			Erf	1.41941e-18	0.721129	0.03	0.109	3.48039e-14			Timp4	1.085e-13	0.836312	0.026	0.106	2.66041e-09
Nr4a2	1.49541e-16	-1.16933	0.238	0.039	3.66675e-12			Tsn	5.81224e-09	-0.40404	0.439	0.252	0.000142516			Podxl2	7.67948e-11	0.719957	0.09	0.169	1.88301e-06			Src	9.91101e-08	0.833777	0.105	0.186	0.00243018
Kcnq1ot1	1.52539e-16	-1.33651	0.345	0.119	3.74025e-12			Slu7	1.18325e-09	-0.404957	0.166	0.052	2.90134e-05			Ndufs6	1.4056e-08	0.71848	0.384	0.435	0.000344654			Rhoc	1.95756e-10	0.832504	0.039	0.112	4.79995e-06
Cotl1	1.8741e-16	1.08822	0.271	0.482	4.59529e-12			Eif2s1	1.59332e-07	-0.405189	0.106	0.029	0.00390683			Zhx3	1.03777e-09	0.717714	0.279	0.354	2.54461e-05			Pmp22	1.26231e-08	0.825071	0.054	0.125	0.000309519
Gm10039	2.60452e-16	-0.906365	0.194	0.014	6.38628e-12			Shprh	3.74599e-08	-0.405249	0.131	0.039	0.000918516			Arhgdia	4.28815e-08	0.715889	0.33	0.387	0.00105146			Ubc	9.86147e-10	0.824179	0.463	0.507	2.41803e-05
Mt2	3.51637e-16	-1.1795	0.308	0.08	8.62215e-12			Ndrg3	4.19257e-08	-0.407192	0.247	0.12	0.00102802			Nfasc	2.41213e-14	0.715265	0.052	0.132	5.91455e-10			Rpa2	2.70471e-08	0.821561	0.1	0.184	0.000663196
Stx1b	4.01399e-16	1.13669	0.237	0.435	9.8423e-12			Mtx2	2.79497e-07	-0.407808	0.118	0.037	0.00685326			Tapbp	1.44889e-08	0.713174	0.097	0.163	0.000355267			Arhgdia	5.44407e-13	0.819131	0.462	0.534	1.33489e-08
Clu	4.49658e-16	-1.20434	0.258	0.053	1.10256e-11			Lamtor1	1.64307e-07	-0.409541	0.215	0.1	0.00402881			Bola2	1.63193e-07	0.704932	0.197	0.267	0.0040015			Uqcrq	1.8985e-12	0.816744	0.534	0.574	4.65511e-08
mt-Cytb	4.58658e-16	-0.674272	0.896	0.803	1.12463e-11			Elavl4	3.1369e-08	-0.409682	0.162	0.059	0.000769168			Chtf8	2.27283e-07	0.702687	0.112	0.175	0.00557298			Rps15	7.16353e-15	0.803632	0.548	0.598	1.7565e-10
Hist1h1c	4.73964e-16	-1.20435	0.271	0.061	1.16216e-11			Myef2	1.93329e-11	-0.409786	0.205	0.064	4.74042e-07			Gpi1	4.97154e-08	0.702635	0.41	0.451	0.00121902			Eef1d	1.23752e-09	0.80181	0.489	0.526	3.03439e-05
Srsf5	4.88827e-16	-0.954998	0.358	0.133	1.1986e-11			Mecp2	1.108e-07	-0.411195	0.213	0.096	0.00271681			Pck2	1.59512e-09	0.700365	0.062	0.125	3.91124e-05			Itgav	2.04648e-11	0.800963	0.043	0.123	5.01797e-07
Agap3	5.27478e-16	1.05865	0.444	0.615	1.29338e-11			Cdk13	1.12723e-07	-0.411569	0.125	0.039	0.00276397			Eef1d	8.61741e-09	0.699899	0.408	0.459	0.000211299			Actb	6.38112e-71	0.782865	0.977	0.987	1.56465e-66
Ptprk	6.43484e-16	0.892153	0.112	0.299	1.57782e-11			Eloc	3.19995e-07	-0.413938	0.277	0.147	0.00784629			Hjurp	4.29534e-08	0.694972	0.074	0.132	0.00105322			Cxcl14	8.92072e-08	0.774843	0.057	0.123	0.00218736
Ggt7	6.69199e-16	0.866031	0.129	0.321	1.64088e-11			Dzip3	5.68599e-09	-0.416368	0.226	0.095	0.000139421			Slc12a4	2.37934e-08	0.689857	0.172	0.247	0.000583415			Ap2s1	8.14156e-10	0.773599	0.407	0.469	1.99631e-05
Efr3a	7.53449e-16	-0.985439	0.295	0.08	1.84746e-11			Metap2	4.46092e-08	-0.417748	0.277	0.14	0.00109382			Uqcr11	2.46591e-26	0.68642	0.685	0.726	6.04641e-22			Cdk1	5.73157e-13	0.763749	0.057	0.155	1.40538e-08
Runx1t1	7.65063e-16	-1.01746	0.309	0.091	1.87594e-11			BC048502	5.10569e-08	-0.419113	0.219	0.098	0.00125191			S100a16	1.80582e-09	0.682402	0.427	0.477	4.42786e-05			Hdgf	6.28347e-11	0.762132	0.548	0.574	1.54071e-06
Cmip	7.77152e-16	-1.06375	0.495	0.26	1.90558e-11			Evl	1.80351e-09	-0.42009	0.439	0.252	4.4222e-05			Lfng	1.71745e-10	0.676749	0.093	0.17	4.21119e-06			Cox6c	4.23437e-11	0.760292	0.545	0.57	1.03827e-06
Pmvk	8.29328e-16	1.10376	0.367	0.546	2.03351e-11			Dennd5b	1.37252e-08	-0.421213	0.171	0.061	0.000336542			Gm2a	1.38702e-12	0.675998	0.544	0.583	3.40098e-08			E2f1	2.60098e-09	0.756117	0.036	0.101	6.37761e-05
Zmynd11	9.03928e-16	-0.953417	0.567	0.357	2.21643e-11			Gnas	9.83709e-12	-0.421924	0.855	0.689	2.41205e-07			Luzp2	3.31556e-22	0.673175	0.556	0.657	8.12975e-18			Me1	1.18608e-07	0.752342	0.064	0.133	0.00290827
Syngap1	9.78701e-16	1.14409	0.196	0.396	2.39977e-11			Fryl	5.16734e-09	-0.422039	0.125	0.032	0.000126703			Gpr162	1.30466e-07	0.666711	0.069	0.125	0.00319903			Csrp1	3.58857e-11	0.750402	0.033	0.107	8.79917e-07
Pabpc1	1.06523e-15	-1.02798	0.52	0.299	2.61195e-11			Dhx36	2.28116e-09	-0.422182	0.178	0.061	5.59341e-05			Trim35	9.0223e-09	0.664534	0.22	0.298	0.000221227			Lsm2	1.6616e-07	0.75025	0.12	0.2	0.00407423
Agap2	1.10063e-15	1.02994	0.451	0.626	2.69875e-11			Sez6l	4.73271e-10	-0.423197	0.291	0.133	1.16046e-05			Zfp385a	3.59015e-12	0.664517	0.041	0.107	8.80305e-08			Psrc1	5.50952e-16	0.747941	0.031	0.125	1.35093e-11
Nudt3	1.12795e-15	0.793056	0.553	0.69	2.76574e-11			Mapk8ip2	8.36421e-08	-0.423457	0.259	0.13	0.0020509			Rps8	2.91342e-09	0.660759	0.466	0.508	7.1437e-05			Atp5j2	4.70569e-12	0.745521	0.619	0.63	1.15383e-07
Senp6	1.19858e-15	-1.00377	0.312	0.097	2.93892e-11			Wac	5.46844e-08	-0.423556	0.19	0.079	0.00134086			Ubc	5.08015e-16	0.65962	0.536	0.594	1.24565e-11			Chaf1b	2.98137e-10	0.741084	0.033	0.101	7.31032e-06
Rock2	1.32612e-15	-0.860548	0.35	0.125	3.25164e-11			Cwc15	9.07707e-11	-0.424484	0.273	0.113	2.2257e-06			Aplp2	5.18669e-10	0.659315	0.473	0.513	1.27178e-05			Sod1	1.32708e-11	0.738127	0.624	0.63	3.25399e-07
Fscn1	1.69929e-15	0.979841	0.421	0.598	4.16667e-11			Itm2b	8.33781e-08	-0.42508	0.265	0.133	0.00204443			Rpl38	5.19289e-08	0.658544	0.09	0.153	0.0012733			Mid1ip1	2.81782e-07	0.736409	0.109	0.187	0.00690929
Tmem132a	2.0152e-15	1.04349	0.377	0.548	4.94127e-11			Ndufb8	2.11369e-10	-0.425317	0.43	0.238	5.18276e-06			Morn2	1.01818e-15	0.650804	0.034	0.109	2.49658e-11			Ddx39b	1.35885e-13	0.731793	0.6	0.626	3.3319e-09
Nrp1	2.70017e-15	-0.925958	0.215	0.03	6.62082e-11			Ddit3	9.70655e-08	-0.426059	0.247	0.12	0.00238005			Cox17	8.98707e-08	0.650539	0.133	0.202	0.00220363			Pmf1	8.22593e-11	0.718346	0.053	0.136	2.017e-06
Rgs7bp	2.7322e-15	-0.883181	0.316	0.097	6.69935e-11			Sdhc	3.30493e-11	-0.426613	0.333	0.154	8.10369e-07			Metap1d	3.24907e-09	0.649457	0.077	0.145	7.96671e-05			Top2a	1.57039e-18	0.717803	0.098	0.256	3.8506e-14
Gnas	2.88296e-15	-0.472322	0.914	0.848	7.06901e-11			Tmem30a	7.85139e-08	-0.426756	0.235	0.111	0.00192516			Eef2	2.25611e-20	0.648959	0.645	0.684	5.53199e-16			Uqcr11	1.39772e-07	0.711848	0.551	0.552	0.00342722
Vat1	2.9819e-15	0.822506	0.071	0.238	7.31161e-11			Prpf38b	9.68407e-10	-0.426793	0.305	0.145	2.37453e-05			Cend1	2.02052e-08	0.648321	0.105	0.173	0.000495432			Cadm4	1.89256e-09	0.706559	0.55	0.563	4.64056e-05
Arpc2	3.09218e-15	-1.04717	0.525	0.327	7.58201e-11			Mtpn	4.38884e-09	-0.427471	0.33	0.171	0.000107614			Mdk	7.83731e-13	0.647556	0.582	0.609	1.92171e-08			Cenph	1.5736e-10	0.703198	0.051	0.133	3.85847e-06
Calm1	3.10826e-15	-0.482438	0.939	0.889	7.62144e-11			Gnpat	1.25096e-07	-0.428083	0.169	0.068	0.00306734			Sil1	1.45456e-07	0.645705	0.076	0.133	0.00356658			Nme1	5.7529e-15	0.688448	0.695	0.712	1.41061e-10
Gstm1	3.26092e-15	-1.41354	0.318	0.097	7.99576e-11			Trappc6b	3.79689e-08	-0.42985	0.123	0.035	0.000930996			Tmsb4x	3.18034e-30	0.645213	0.778	0.812	7.79819e-26			Cspg5	4.56591e-12	0.68172	0.625	0.664	1.11956e-07
Slc25a4	3.52425e-15	-0.743105	0.774	0.632	8.64146e-11			Larp1	9.7038e-08	-0.429897	0.145	0.051	0.00237937			Igfbp4	8.83044e-08	0.643723	0.123	0.19	0.00216522			Tpx2	1.20822e-08	0.672485	0.067	0.146	0.000296255
Atp5f1	3.66996e-15	-0.8344	0.486	0.258	8.99875e-11			Rab18	6.47052e-08	-0.430443	0.164	0.062	0.00158657			Atf4	2.08184e-10	0.642261	0.526	0.553	5.10467e-06			Arhgap11a	1.74851e-09	0.67053	0.043	0.115	4.28735e-05
Golga4	3.78935e-15	-0.955918	0.389	0.163	9.29149e-11			Degs1	2.10829e-07	-0.433136	0.127	0.042	0.00516952			Atp5j2	5.87829e-19	0.639738	0.634	0.672	1.44136e-14			Foxm1	4.15845e-08	0.651622	0.04	0.102	0.00101965
Epha5	4.2834e-15	-1.02748	0.464	0.233	1.05029e-10			Zswim6	2.73798e-09	-0.433512	0.155	0.047	6.71352e-05			Rac3	3.84733e-07	0.639349	0.082	0.139	0.00943365			Calm3	1.78254e-11	0.638084	0.665	0.675	4.37079e-07
Dkk3	5.64705e-15	-1.17333	0.216	0.036	1.38466e-10			Arid2	1.65768e-07	-0.433653	0.122	0.037	0.00406462			Slc6a9	8.50832e-08	0.637709	0.065	0.121	0.00208624			Cenpa	2.48597e-09	0.635134	0.051	0.128	6.0956e-05
Numbl	6.06065e-15	0.949433	0.141	0.33	1.48607e-10			Wdfy1	5.74671e-09	-0.43399	0.138	0.039	0.000140909			Hmgcs1	2.26571e-13	0.637104	0.557	0.612	5.55553e-09			Gpr162	2.95113e-07	0.624194	0.05	0.112	0.00723617
Ddx3x	6.2079e-15	-0.916314	0.344	0.125	1.52218e-10			Ppp2r5e	1.09476e-07	-0.434657	0.176	0.071	0.00268435			Cox6c	2.50048e-16	0.62503	0.595	0.639	6.13117e-12			Kif15	4.76244e-09	0.615626	0.055	0.131	0.000116775
Cbx1	6.62991e-15	-0.999584	0.235	0.047	1.62565e-10			Arl2bp	1.99734e-07	-0.434818	0.291	0.159	0.00489747			Cox6b1	5.57308e-16	0.622724	0.671	0.684	1.36652e-11			Pbk	2.06925e-10	0.612875	0.04	0.115	5.07381e-06
Sltm	6.95244e-15	-1.05942	0.382	0.161	1.70474e-10			Dirc2	1.18395e-08	-0.435525	0.199	0.081	0.000290305			Tubb2b	6.17674e-26	0.621144	0.725	0.752	1.51454e-21			Hmgb2	1.09975e-07	0.60128	0.088	0.168	0.00269659
Pcbp4	7.42711e-15	1.06074	0.335	0.518	1.82113e-10			Fam171b	1.98952e-09	-0.438833	0.316	0.155	4.87831e-05			Slc7a1	2.81562e-07	0.618675	0.083	0.141	0.0069039			Slc27a1	1.1871e-07	0.592599	0.055	0.122	0.00291077
Lamtor2	7.80168e-15	0.939367	0.163	0.352	1.91297e-10			Scn8a	2.55872e-07	-0.440696	0.235	0.117	0.00627399			Asns	6.96342e-08	0.615119	0.08	0.14	0.00170743			Rnf187	1.58884e-07	0.587488	0.611	0.606	0.00389583
Nptx1	1.04782e-14	-0.903179	0.258	0.064	2.56925e-10			Appl1	2.68099e-08	-0.440739	0.189	0.076	0.000657378			Nme1	1.92195e-08	0.613115	0.461	0.508	0.000471262			Cenpf	1.34259e-07	0.560816	0.058	0.128	0.00329202
Gm42743	1.18366e-14	-0.718123	0.149	0	2.90233e-10			Ints6l	9.65985e-09	-0.440945	0.108	0.024	0.00023686			Sipa1l2	4.79193e-08	0.606932	0.104	0.171	0.00117498			Cenpm	3.5025e-08	0.557937	0.043	0.107	0.000858813
Atp6v1a	1.30042e-14	-1.06226	0.502	0.302	3.18862e-10			Tmx3	4.08092e-09	-0.442795	0.123	0.03	0.000100064			Ppp1r37	7.92509e-12	0.59432	0.063	0.137	1.94323e-07			Fabp7	1.83891e-22	0.554771	0.894	0.877	4.50901e-18
Fam126b	1.40486e-14	-0.861317	0.247	0.055	3.44472e-10			Ap1ar	1.24028e-07	-0.442861	0.152	0.056	0.00304117			Npc2	2.50153e-15	0.59296	0.606	0.663	6.13375e-11			Rps8	3.01396e-09	0.535706	0.667	0.669	7.39023e-05
Atrx	1.53401e-14	-0.984305	0.437	0.213	3.76138e-10			Fam168b	1.14887e-11	-0.443337	0.406	0.204	2.81702e-07			Bbc3	4.15706e-10	0.591543	0.059	0.125	1.01931e-05			Rps26	5.99471e-09	0.513999	0.733	0.718	0.00014699
Spock1	1.54259e-14	0.717786	0.134	0.327	3.78243e-10			Klf6	1.081e-08	-0.443635	0.113	0.027	0.000265062			Mt1	1.62395e-42	0.585831	0.932	0.948	3.98193e-38			Rps20	5.71786e-09	0.512708	0.717	0.706	0.000140202
Arhgdia	1.64868e-14	1.01453	0.35	0.54	4.04257e-10			Dcx	1.19224e-09	-0.443723	0.619	0.409	2.92336e-05			Iglon5	1.42977e-07	0.580848	0.052	0.103	0.00350579			Scd2	1.26805e-10	0.499141	0.786	0.771	3.10926e-06
Apc2	1.70308e-14	0.961207	0.164	0.349	4.17594e-10			Thoc7	6.42676e-08	-0.446229	0.235	0.11	0.00157584			Ptprs	1.5707e-09	0.580472	0.571	0.58	3.85135e-05			Ptn	2.66132e-13	0.490927	0.82	0.829	6.52556e-09
Emc4	1.81751e-14	-0.620511	0.212	0.033	4.45654e-10			Mtss1	3.28175e-09	-0.446276	0.287	0.139	8.04684e-05			Gadd45gip1	7.2099e-09	0.572236	0.079	0.146	0.000176787			Tmsb4x	2.65903e-07	0.290146	0.923	0.891	0.00651993
D930016D06Rik	1.95342e-14	-0.862896	0.254	0.064	4.78978e-10			Zcchc14	1.70127e-08	-0.446641	0.22	0.095	0.000417152			Actb	5.0183e-36	0.565715	0.877	0.88	1.23049e-31			Tubb3	3.09273e-07	-0.073205	0.215	0.109	0.00758338
Eid1	2.36627e-14	-0.758442	0.71	0.548	5.80208e-10			Hnrnpm	1.61578e-08	-0.447076	0.437	0.26	0.000396188			Sympk	3.51998e-10	0.560611	0.071	0.14	8.63099e-06			Phax	3.77151e-08	-0.0736884	0.304	0.166	0.000924774
Ythdc1	2.64351e-14	-0.994739	0.313	0.105	6.48188e-10			Fkbp3	1.60386e-09	-0.44855	0.296	0.144	3.93266e-05			Aldh18a1	2.29063e-07	0.546696	0.068	0.124	0.00561662			Gabarapl1	1.76449e-07	-0.0821056	0.493	0.312	0.00432652
Fos	2.70903e-14	-1.27292	0.219	0.039	6.64255e-10			Zfp157	7.53107e-08	-0.448937	0.106	0.027	0.00184662			Pbxip1	1.25215e-10	0.543528	0.584	0.616	3.07026e-06			Myl12b	3.77848e-07	-0.11067	0.28	0.158	0.00926484
Tmeff1	2.76045e-14	-0.797476	0.274	0.078	6.76861e-10			Clu	7.10579e-09	-0.449681	0.131	0.037	0.000174234			Atp5g3	7.06304e-15	0.522574	0.66	0.685	1.73186e-10			Mien1	1.32541e-07	-0.114111	0.206	0.099	0.0032499
Cox8a	2.79242e-14	-1.14881	0.508	0.291	6.84701e-10			Tmbim6	3.78129e-10	-0.44977	0.377	0.199	9.27172e-06			4930432E11Rik	8.3632e-09	0.505646	0.051	0.109	0.000205066			Aldoa	4.11001e-08	-0.114791	0.345	0.197	0.00100777
Dmwd	3.65285e-14	0.887066	0.163	0.352	8.95679e-10			Tnpo3	2.72253e-07	-0.45096	0.228	0.111	0.00667564			Ntm	8.0633e-13	0.500741	0.621	0.647	1.97712e-08			Srrt	3.38434e-08	-0.116858	0.366	0.219	0.00082984
Rab10	3.67996e-14	-0.847677	0.361	0.141	9.02327e-10			Gpm6b	4.2354e-09	-0.451308	0.444	0.258	0.000103852			Mt2	3.57012e-21	0.471201	0.828	0.853	8.75394e-17			Zc3h7b	2.36859e-07	-0.119643	0.38	0.232	0.00580779
Caly	3.77876e-14	0.918271	0.409	0.568	9.26553e-10			Rab12	1.41346e-09	-0.451521	0.257	0.113	3.46581e-05			Serpine2	1.77173e-09	0.377369	0.739	0.729	4.34428e-05			Dctn3	3.02803e-07	-0.122278	0.321	0.187	0.00742473
Ppp2r2c	4.07607e-14	-0.935602	0.543	0.355	9.99453e-10			Sept6	1.91492e-07	-0.452031	0.196	0.09	0.00469538			Cpe	4.62949e-10	0.360143	0.96	0.945	1.13515e-05			Gdi1	2.12108e-08	-0.130459	0.366	0.211	0.00052009
Rpl38	4.09003e-14	0.777504	0.112	0.291	1.00287e-09			Ndufs2	1.49965e-09	-0.452064	0.296	0.14	3.67713e-05			Ptprz1	2.85088e-08	0.352787	0.701	0.712	0.000699036			Olfm1	1.60665e-07	-0.131121	0.308	0.178	0.0039395
Gng3	4.96089e-14	0.853604	0.562	0.709	1.21641e-09			Cenpv	8.72409e-08	-0.453261	0.242	0.117	0.00213915			Cst3	3.04204e-19	0.338327	0.978	0.988	7.45908e-15			Nit2	2.29571e-07	-0.136381	0.12	0.043	0.00562907
Srp14	5.15372e-14	-0.912688	0.502	0.291	1.26369e-09			Nr2c2	2.44992e-07	-0.453484	0.116	0.035	0.0060072			Gstm1	3.84843e-09	0.267308	0.89	0.887	9.43636e-05			Mir703	9.43959e-08	-0.138352	0.28	0.15	0.00231459
Mphosph8	5.61798e-14	-0.89304	0.36	0.152	1.37753e-09			Rbm6	1.26137e-07	-0.454116	0.291	0.154	0.00309289			Ptn	1.34084e-07	0.196076	0.953	0.947	0.00328775			Mllt11	3.20983e-07	-0.142397	0.216	0.109	0.0078705
Atp5j	5.62475e-14	-1.09118	0.364	0.152	1.37919e-09			Cyth1	2.08695e-07	-0.454253	0.157	0.061	0.0051172			Ttc4	3.36831e-07	0.00837813	0.159	0.085	0.0082591			Upf3a	1.24526e-07	-0.143362	0.266	0.146	0.00305338
Tcerg1	5.90703e-14	-0.995817	0.309	0.108	1.4484e-09			Ahcyl1	6.37789e-09	-0.454569	0.296	0.147	0.000156386			Tceal8	1.34076e-07	-0.0229016	0.192	0.108	0.00328753			Gltscr2	6.84717e-08	-0.144798	0.383	0.234	0.00167893
Srpk2	6.25019e-14	-0.924592	0.425	0.208	1.53255e-09			Chmp5	1.38409e-08	-0.456149	0.175	0.064	0.000339379			Atraid	3.11676e-07	-0.0384542	0.277	0.177	0.00764229			Smarca4	4.06189e-07	-0.146734	0.455	0.293	0.00995976
Ppp1r9b	6.26258e-14	0.92364	0.338	0.526	1.53558e-09			Pura	6.51137e-09	-0.456664	0.106	0.022	0.000159659			Dnttip1	1.22601e-07	-0.0408171	0.114	0.05	0.00300618			Cops5	1.6359e-07	-0.158587	0.259	0.138	0.00401123
Fam32a	7.14871e-14	-0.984213	0.364	0.15	1.75286e-09			Zfyve9	2.64167e-07	-0.457124	0.171	0.071	0.00647737			Cnrip1	1.06423e-07	-0.0565377	0.109	0.047	0.0026095			Psmb1	6.55523e-09	-0.159852	0.508	0.323	0.000160734
Lrrc9	7.30728e-14	-0.679655	0.154	0.006	1.79175e-09			Myl12b	3.52739e-10	-0.457254	0.383	0.203	8.64916e-06			Pex2	3.34976e-07	-0.0657528	0.179	0.101	0.00821362			Wdr37	2.27174e-07	-0.16165	0.105	0.034	0.0055703
Peg3	8.20987e-14	-0.967555	0.372	0.161	2.01306e-09			Ube2e1	7.38558e-09	-0.457497	0.222	0.093	0.000181094			Ints13	1.5348e-07	-0.0724305	0.114	0.051	0.00376334			Tro	3.99342e-08	-0.162529	0.183	0.08	0.000979186
Nop58	8.5659e-14	-0.953872	0.382	0.166	2.10036e-09			Raf1	1.69512e-09	-0.458901	0.21	0.081	4.15643e-05			Hnrnpm	1.62312e-08	-0.0804192	0.324	0.209	0.00039799			Rabl6	1.29997e-08	-0.163254	0.322	0.178	0.000318753
Ttc9b	9.34681e-14	0.980518	0.316	0.504	2.29184e-09			Galnt11	1.90685e-08	-0.460099	0.104	0.024	0.00046756			Nat8f1	8.76854e-08	-0.0810144	0.197	0.112	0.00215005			Rtn4	3.26229e-07	-0.163883	0.314	0.186	0.00799912
Atat1	1.26521e-13	0.998014	0.184	0.371	3.1023e-09			Ehmt1	5.50336e-11	-0.461056	0.282	0.12	1.34942e-06			Acat1	2.50107e-07	-0.0832584	0.336	0.225	0.00613263			Gtf2f1	1.00414e-07	-0.164801	0.322	0.187	0.00246216
Gm26551	1.29522e-13	-0.693427	0.269	0.075	3.17589e-09			Paxbp1	2.54705e-07	-0.461103	0.242	0.12	0.00624536			2310022B05Rik	3.01463e-09	-0.0840041	0.415	0.273	7.39188e-05			Wdr13	3.4082e-07	-0.16507	0.163	0.074	0.00835692
Selenof	1.3302e-13	-1.01215	0.406	0.191	3.26166e-09			Alkbh8	4.41991e-08	-0.461297	0.115	0.03	0.00108376			Snrnp48	8.97729e-08	-0.0846248	0.144	0.071	0.00220123			Syne1	2.26473e-07	-0.165482	0.111	0.038	0.00555311
Pcyt2	1.33443e-13	0.901283	0.163	0.343	3.27203e-09			Hmgb3	9.47564e-10	-0.464912	0.316	0.154	2.32343e-05			Rbsn	2.59681e-07	-0.0877022	0.115	0.053	0.00636738			Phpt1	3.11809e-07	-0.166124	0.435	0.28	0.00764557
Gtpbp4	1.33751e-13	-0.837851	0.251	0.064	3.27958e-09			Ubxn4	3.59616e-09	-0.465083	0.31	0.157	8.8178e-05			Arcn1	1.04502e-07	-0.0910273	0.134	0.066	0.00256238			Cct5	1.23482e-08	-0.168713	0.431	0.259	0.000302778
Camk1d	1.42258e-13	-0.926673	0.366	0.152	3.48816e-09			Ggnbp2	2.02473e-07	-0.465085	0.236	0.117	0.00496465			AW549877	1.75943e-07	-0.094344	0.13	0.063	0.00431413			Wrb	2.21126e-08	-0.169136	0.161	0.066	0.000542202
Nemf	1.4821e-13	-0.741737	0.199	0.03	3.63411e-09			Atg3	1.58631e-07	-0.466022	0.106	0.029	0.00388964			Rrs1	2.60412e-07	-0.0955073	0.109	0.049	0.00638529			Fndc4	6.6609e-10	-0.172634	0.268	0.128	1.63325e-05
Rpl29	1.86743e-13	0.479707	0.01	0.108	4.57893e-09			Stau2	4.74377e-08	-0.466215	0.212	0.095	0.00116317			Nsf	4.01151e-07	-0.100679	0.125	0.062	0.00983623			Rnf11	1.16957e-07	-0.173744	0.149	0.061	0.00286779
Luc7l2	1.97581e-13	-1.0216	0.422	0.227	4.84469e-09			Tmem167	1.03335e-07	-0.466702	0.143	0.049	0.00253378			Srsf4	1.20292e-07	-0.105704	0.173	0.094	0.00294956			Spcs2	7.88497e-10	-0.175461	0.302	0.154	1.93339e-05
Dbn1	2.30094e-13	1.01307	0.399	0.557	5.6419e-09			Cited2	8.53882e-08	-0.467624	0.231	0.108	0.00209372			Dgcr2	1.95723e-08	-0.106752	0.188	0.101	0.000479913			Kctd15	2.66037e-07	-0.177171	0.106	0.035	0.00652322
Itm2b	2.34416e-13	-0.944548	0.424	0.216	5.74788e-09			Ece2	2.97502e-07	-0.468525	0.139	0.051	0.00729474			Psmc6	3.32592e-08	-0.110193	0.155	0.077	0.000815516			Tbca	3.15727e-07	-0.182059	0.266	0.149	0.00774162
Igsf9b	2.53883e-13	-1.00883	0.315	0.116	6.22522e-09			Slc6a6	1.61217e-09	-0.468803	0.215	0.086	3.95304e-05			Ago1	8.56614e-09	-0.110954	0.167	0.084	0.000210042			Akap8l	7.51161e-08	-0.182289	0.273	0.146	0.00184185
mt-Rnr2	3.00088e-13	-1.09191	0.708	0.526	7.35816e-09			Fmr1	9.51032e-08	-0.469175	0.12	0.035	0.00233193			Ndufb3	1.17294e-08	-0.11388	0.281	0.171	0.000287606			Pak3	7.30912e-12	-0.183017	0.134	0.032	1.7922e-07
Gpr162	3.19371e-13	1.10018	0.237	0.413	7.83099e-09			Vegfb	7.88659e-08	-0.469396	0.138	0.046	0.00193379			Commd2	3.20774e-07	-0.113919	0.132	0.066	0.00786539			Mrfap1	6.22176e-08	-0.184712	0.648	0.459	0.00152557
Wdr83os	3.25557e-13	0.771098	0.054	0.191	7.98265e-09			Akap11	1.58385e-08	-0.470749	0.236	0.106	0.00038836			Cab39	2.6847e-08	-0.114363	0.22	0.128	0.000658287			Tpr	3.98497e-07	-0.186686	0.253	0.139	0.00977115
Atp6v0a1	3.44583e-13	0.836172	0.492	0.62	8.44918e-09			Ube2q1	7.5864e-10	-0.472536	0.196	0.069	1.86018e-05			Naxd	2.47609e-09	-0.117004	0.258	0.151	6.07137e-05			Dnm1	1.89786e-08	-0.187279	0.116	0.035	0.000465356
Rbm25	3.49024e-13	-0.93749	0.462	0.244	8.55807e-09			Sec62	1.23478e-10	-0.473621	0.286	0.125	3.02768e-06			Arxes2	1.62437e-07	-0.117213	0.176	0.096	0.00398297			Phc3	1.57265e-07	-0.187279	0.153	0.064	0.00385615
Pnisr	3.50442e-13	-1.11663	0.44	0.238	8.59283e-09			Ccdc32	2.24164e-07	-0.47483	0.123	0.041	0.00549649			Prpf40b	1.61085e-07	-0.117702	0.149	0.076	0.0039498			Sdhc	9.10207e-08	-0.187444	0.456	0.288	0.00223183
Hjurp	3.6742e-13	0.831767	0.052	0.191	9.00915e-09			Jkamp	1.49328e-07	-0.47501	0.153	0.057	0.00366152			Fyttd1	1.67091e-08	-0.120719	0.116	0.049	0.000409706			Stoml2	8.0748e-08	-0.187555	0.199	0.094	0.00197994
Hnrnpu	3.71366e-13	-0.688663	0.264	0.078	9.1059e-09			Gnai3	1.37985e-07	-0.475729	0.132	0.044	0.0033834			Vegfb	2.59585e-10	-0.120847	0.307	0.182	6.36503e-06			Hdgfrp3	3.27418e-07	-0.187758	0.25	0.136	0.00802828
Arpc4	3.75478e-13	0.982299	0.3	0.476	9.20672e-09			Arl8a	1.13631e-09	-0.475901	0.372	0.196	2.78623e-05			Ppp4c	4.91208e-08	-0.121046	0.151	0.075	0.00120444			Snhg1	2.33712e-10	-0.188457	0.356	0.189	5.73062e-06
Bod1l	3.94665e-13	-1.10291	0.269	0.083	9.67719e-09			Bzw1	8.54666e-09	-0.476665	0.27	0.13	0.000209564			Tia1	1.12026e-07	-0.122467	0.14	0.07	0.00274687			Jam3	3.38519e-07	-0.188882	0.214	0.109	0.00830047
Atp1a1	4.03655e-13	0.937159	0.372	0.537	9.89763e-09			Dpy30	1.77366e-07	-0.47678	0.136	0.047	0.00434902			Nap1l5	1.16668e-09	-0.12306	0.163	0.077	2.86069e-05			Atad3a	1.52718e-07	-0.18896	0.215	0.107	0.00374464
Lpl	5.06371e-13	-0.801017	0.209	0.039	1.24162e-08			Syncrip	2.65372e-08	-0.47681	0.265	0.13	0.000650692			Tbce	2.37291e-07	-0.124251	0.114	0.052	0.00581837			Plpp3	2.7507e-07	-0.189104	0.248	0.134	0.00674471
Slc7a3	5.27999e-13	-0.779334	0.197	0.033	1.29465e-08			Cdk4	2.238e-11	-0.477013	0.302	0.127	5.48758e-07			Pcyox1	2.63666e-08	-0.124805	0.174	0.091	0.000646509			Hes6	9.58625e-08	-0.189129	0.286	0.158	0.00235055
Chd3os	5.32455e-13	-0.934182	0.273	0.086	1.30558e-08			Zcchc7	2.97825e-08	-0.477406	0.266	0.13	0.000730267			Sox4	3.27077e-08	-0.125318	0.294	0.185	0.000801993			Impad1	1.22508e-07	-0.18938	0.246	0.131	0.0030039
Srsf11	5.47724e-13	-0.926088	0.411	0.213	1.34302e-08			Ints10	1.67242e-07	-0.478854	0.182	0.076	0.00410079			Rlbp1	5.57395e-08	-0.125801	0.223	0.131	0.00136673			Safb	3.9496e-09	-0.190272	0.39	0.224	9.68441e-05
Chchd10	5.60041e-13	-0.617603	0.232	0.053	1.37322e-08			Ube2w	3.38087e-07	-0.478984	0.127	0.044	0.0082899			Dnajb11	7.05591e-08	-0.127291	0.221	0.13	0.00173011			Psmd11	1.70944e-07	-0.190322	0.25	0.136	0.00419154
Rps3a3	5.64848e-13	-0.772938	0.138	0.003	1.38501e-08			Srek1	2.63214e-08	-0.480507	0.289	0.147	0.0006454			D8Ertd738e	3.78531e-08	-0.127826	0.384	0.257	0.000928157			Rtn1	4.11172e-09	-0.19065	0.501	0.314	0.000100819
Crip2	5.92058e-13	0.75737	0.402	0.584	1.45173e-08			Ubr2	4.14607e-11	-0.480618	0.198	0.064	1.01662e-06			Sra1	1.64201e-09	-0.129004	0.167	0.08	4.0262e-05			H2afy	8.31682e-09	-0.190668	0.553	0.366	0.000203928
Nrgn	6.40798e-13	-1.08546	0.509	0.291	1.57124e-08			Cmpk1	1.08825e-07	-0.481162	0.173	0.069	0.0026684			Psma2	3.58387e-09	-0.129962	0.338	0.215	8.78766e-05			Mdm4	4.68699e-09	-0.193627	0.265	0.131	0.000114925
Gm15920	6.9381e-13	-0.81375	0.142	0.006	1.70122e-08			Cap1	1.93178e-07	-0.482009	0.229	0.111	0.00473672			Kpnb1	2.40793e-10	-0.130079	0.309	0.182	5.90424e-06			Ddx1	1.45452e-07	-0.193746	0.318	0.189	0.00356648
Tmem181b-ps	7.01374e-13	-0.769447	0.266	0.08	1.71977e-08			Sf3b1	3.2098e-09	-0.482201	0.446	0.265	7.87042e-05			Nap1l1	1.33762e-08	-0.130184	0.273	0.166	0.000327984			Brsk2	1.23094e-07	-0.194133	0.156	0.066	0.00301825
Zranb2	7.53832e-13	-0.87036	0.454	0.241	1.8484e-08			Pbx1	1.51213e-07	-0.483462	0.379	0.225	0.00370773			Gramd1b	1.29047e-09	-0.130628	0.14	0.06	3.16424e-05			Macf1	1.33893e-07	-0.194782	0.297	0.171	0.00328306
Pten	7.59117e-13	-0.973876	0.283	0.094	1.86135e-08			Aftph	7.6937e-08	-0.483535	0.159	0.059	0.0018865			Serf1	1.19326e-09	-0.132401	0.16	0.075	2.92588e-05			Zfp276	2.70352e-07	-0.194819	0.101	0.032	0.00662903
Casc4	7.77712e-13	-0.793599	0.276	0.086	1.90695e-08			Kcmf1	1.71013e-10	-0.484003	0.203	0.071	4.19323e-06			Glrx3	2.04962e-07	-0.133069	0.258	0.161	0.00502568			B3gat1	1.47384e-09	-0.195535	0.402	0.224	3.61385e-05
Scg5	7.93796e-13	-0.853675	0.536	0.349	1.94639e-08			Clk1	7.57088e-10	-0.484124	0.203	0.074	1.85638e-05			Atp1b3	5.75222e-09	-0.13362	0.23	0.13	0.000141044			Proser1	2.04691e-08	-0.195807	0.146	0.054	0.000501903
Cpne4	8.26781e-13	-0.63399	0.269	0.083	2.02727e-08			Pla2g7	3.20854e-07	-0.484399	0.116	0.035	0.00786733			Srrt	1.63836e-09	-0.134215	0.255	0.148	4.01725e-05			Ddx41	3.59364e-07	-0.195992	0.133	0.053	0.0088116
Osbpl6	9.44457e-13	-0.835558	0.318	0.125	2.31581e-08			Supt16	1.53948e-07	-0.484764	0.226	0.106	0.00377481			Lmo4	3.63541e-07	-0.135138	0.27	0.175	0.00891401			Hist3h2a	7.22658e-08	-0.197168	0.16	0.067	0.00177196
Apc	9.55345e-13	-1.10437	0.534	0.346	2.34251e-08			Hdac2	4.07964e-11	-0.486448	0.286	0.12	1.00033e-06			Nde1	2.10136e-08	-0.135909	0.159	0.08	0.000515254			Rpl35	3.0317e-08	-0.198331	0.224	0.109	0.000743373
Snap25	1.07396e-12	-0.830558	0.588	0.424	2.63335e-08			Zranb1	2.89659e-08	-0.486873	0.212	0.091	0.000710243			Ppid	1.73633e-07	-0.136254	0.175	0.097	0.00425749			Idh1	6.36278e-08	-0.198861	0.251	0.13	0.00156015
Atp6v0e2	1.10811e-12	0.762971	0.566	0.709	2.71708e-08			Nav3	9.23518e-08	-0.487158	0.12	0.035	0.00226447			Echdc1	3.15663e-07	-0.136802	0.155	0.084	0.00774007			Camta1	1.67935e-07	-0.199032	0.26	0.141	0.00411776
Eef2	1.11229e-12	0.592115	0.71	0.795	2.72734e-08			Gnl3	1.12583e-09	-0.487231	0.159	0.049	2.76053e-05			Mgat5	3.87782e-08	-0.13688	0.3	0.191	0.000950842			Pds5a	3.91871e-08	-0.199797	0.123	0.042	0.000960868
Ppp1r12a	1.13705e-12	-1.00025	0.271	0.089	2.78804e-08			Rbm39	1.15838e-08	-0.48824	0.474	0.291	0.000284035			Elf2	7.10378e-08	-0.136978	0.137	0.066	0.00174185			Fbxo25	2.67115e-07	-0.201494	0.132	0.051	0.00654965
Fcrla	1.13891e-12	-0.704676	0.135	0.003	2.79262e-08			Srsf3	1.32447e-10	-0.489274	0.349	0.171	3.2476e-06			Lrrc49	1.94037e-07	-0.13753	0.102	0.044	0.00475778			Ube2d3	9.28153e-09	-0.20335	0.282	0.146	0.000227583
Kif1bp	1.14511e-12	-0.640982	0.284	0.094	2.8078e-08			Chd6	1.02556e-08	-0.48968	0.178	0.066	0.000251468			Max	2.60661e-07	-0.138459	0.126	0.061	0.0063914			Pcgf2	4.35085e-08	-0.20363	0.158	0.064	0.00106683
Rnf25	1.14753e-12	0.895782	0.109	0.269	2.81376e-08			Rbbp7	1.74641e-08	-0.48983	0.235	0.106	0.00042822			Chtop	1.68199e-08	-0.138869	0.317	0.202	0.000412423			Gramd1a	9.41209e-10	-0.203682	0.277	0.136	2.30784e-05
Mia3	1.15465e-12	-0.642656	0.372	0.163	2.8312e-08			Sub1	6.40097e-10	-0.489906	0.517	0.309	1.56952e-05			Gramd4	2.20448e-08	-0.141497	0.173	0.091	0.000540537			Chp1	3.06182e-07	-0.204994	0.137	0.056	0.00750758
Samd14	1.15708e-12	1.03092	0.261	0.44	2.83716e-08			Ybx3	1.31715e-07	-0.490091	0.199	0.088	0.00322965			Nasp	5.36436e-08	-0.142318	0.195	0.109	0.00131534			Acox1	3.36766e-07	-0.205718	0.308	0.181	0.00825751
Dhcr24	1.22332e-12	0.876164	0.273	0.449	2.99958e-08			Sdhb	1.60133e-09	-0.49176	0.332	0.169	3.92646e-05			Dhps	3.19778e-07	-0.142523	0.109	0.049	0.00784096			Smim14	5.09891e-08	-0.208096	0.197	0.091	0.00125025
Kif5b	1.29885e-12	-0.751064	0.245	0.066	3.18479e-08			Nfyb	1.97663e-07	-0.492595	0.138	0.047	0.0048467			Phpt1	3.62016e-10	-0.143389	0.415	0.273	8.87664e-06			Prkar2b	1.34025e-07	-0.208838	0.174	0.078	0.00328628
Lpin2	1.63587e-12	-0.880387	0.315	0.125	4.01114e-08			Eif4g3	8.80204e-08	-0.493147	0.372	0.22	0.00215826			4933434E20Rik	3.85905e-07	-0.143808	0.187	0.107	0.00946238			Srsf2	3.02881e-08	-0.209965	0.507	0.326	0.000742664
Gm9844	1.69456e-12	0.533505	0.013	0.108	4.15506e-08			Selenok	7.70715e-09	-0.493453	0.312	0.162	0.000188979			Copb2	2.21516e-07	-0.144788	0.252	0.158	0.00543158			Ranbp1	4.86556e-09	-0.21191	0.161	0.061	0.000119304
Ndfip1	1.72535e-12	-0.59902	0.218	0.05	4.23057e-08			Dhx57	2.34918e-11	-0.494151	0.198	0.062	5.76018e-07			Ccdc127	1.92302e-07	-0.144929	0.143	0.072	0.00471524			Pfdn4	1.15838e-08	-0.212188	0.163	0.066	0.000284034
Mettl9	1.75433e-12	-0.604798	0.21	0.044	4.30162e-08			Zkscan1	3.61544e-09	-0.49416	0.164	0.054	8.86507e-05			Zfp609	1.3246e-07	-0.145003	0.105	0.045	0.00324792			Scaf11	2.68619e-07	-0.212515	0.203	0.102	0.00658655
Dnajc7	1.79972e-12	0.863127	0.399	0.557	4.41292e-08			Lias	4.90133e-10	-0.495463	0.127	0.029	1.20181e-05			Camk2a	3.84866e-07	-0.145358	0.102	0.045	0.00943692			Nrd1	1.77436e-07	-0.21254	0.27	0.149	0.00435072
Fkbp3	1.92966e-12	-0.934209	0.395	0.199	4.73153e-08			Clic4	1.48751e-08	-0.495688	0.122	0.032	0.000364736			Smg5	4.37281e-08	-0.146754	0.158	0.082	0.00107221			Thoc1	1.14958e-07	-0.21307	0.183	0.085	0.00281878
Pfdn5	2.08596e-12	0.89794	0.437	0.609	5.11477e-08			Kdm1a	1.14657e-10	-0.495822	0.305	0.139	2.81138e-06			Gtf2f1	3.91178e-07	-0.147637	0.219	0.133	0.00959168			2700081O15Rik	8.43241e-08	-0.213505	0.171	0.075	0.00206763
Ppig	2.18762e-12	-0.973802	0.366	0.172	5.36406e-08			Bbs4	2.59603e-09	-0.496273	0.127	0.032	6.36545e-05			Poglut1	6.56139e-09	-0.148792	0.178	0.092	0.000160885			Mia3	1.4189e-09	-0.21375	0.195	0.08	3.47914e-05
Ism1	2.471e-12	0.448879	0.01	0.1	6.05889e-08			Ccni	3.82155e-11	-0.497452	0.39	0.199	9.37043e-07			Eapp	7.65555e-08	-0.149042	0.171	0.092	0.00187714			1700025G04Rik	3.62639e-09	-0.213999	0.321	0.174	8.89191e-05
Pcnp	2.64036e-12	-0.560992	0.205	0.042	6.47416e-08			Atp6v1g1	5.25413e-10	-0.497884	0.173	0.054	1.28831e-05			Bzw2	3.5911e-07	-0.149257	0.121	0.059	0.00880537			Stmn2	4.09261e-11	-0.216049	0.27	0.122	1.00351e-06
Taok1	2.75813e-12	-0.953176	0.329	0.136	6.76293e-08			Rabggtb	7.51064e-08	-0.498612	0.155	0.057	0.00184161			Setbp1	1.05089e-07	-0.149969	0.107	0.046	0.00257679			Trove2	2.85176e-07	-0.216267	0.215	0.112	0.00699251
Napb	2.85695e-12	-0.827402	0.528	0.343	7.00524e-08			Rbm28	1.33847e-07	-0.498727	0.164	0.064	0.00328194			Ostm1	4.82204e-09	-0.151363	0.195	0.105	0.000118237			Dcaf5	3.48622e-07	-0.217741	0.15	0.066	0.00854821
Neurl1b	3.22541e-12	0.870875	0.112	0.271	7.9087e-08			Mapt	7.15994e-13	-0.499155	0.772	0.51	1.75562e-08			Ubp1	1.78162e-07	-0.152221	0.151	0.079	0.00436853			Wbp11	8.59897e-08	-0.219624	0.163	0.07	0.00210847
Sqle	3.24999e-12	0.95128	0.316	0.488	7.96897e-08			Gstm1	1.4675e-10	-0.499762	0.28	0.118	3.59831e-06			Selenop	6.07766e-08	-0.152346	0.309	0.198	0.00149024			Rbfox3	2.8813e-07	-0.2204	0.114	0.04	0.00706494
Ddit3	3.83574e-12	-1.17093	0.293	0.111	9.40524e-08			Dock7	1.79556e-08	-0.500783	0.169	0.062	0.000440271			Fbxl3	2.00187e-07	-0.154563	0.159	0.086	0.00490857			Magee1	2.06697e-07	-0.22072	0.12	0.043	0.00506822
Mfsd12	4.08699e-12	0.864807	0.094	0.247	1.00213e-07			Kcnd3	1.35664e-09	-0.501889	0.312	0.152	3.32649e-05			Snap29	2.96752e-08	-0.154612	0.102	0.041	0.000727636			Fundc2	3.29038e-07	-0.22323	0.151	0.066	0.00806801
Cic	4.17463e-12	1.00744	0.193	0.36	1.02362e-07			Flywch1	1.21875e-09	-0.502229	0.127	0.03	2.98836e-05			Ankrd13c	7.3785e-09	-0.154954	0.255	0.151	0.000180921			Serinc1	6.63306e-10	-0.224142	0.305	0.157	1.62643e-05
Scg2	4.28115e-12	-1.25198	0.402	0.216	1.04974e-07			Fam114a2	2.94291e-09	-0.5024	0.166	0.056	7.21602e-05			Nudt21	2.22461e-09	-0.155598	0.109	0.041	5.45473e-05			Ppp4c	1.045e-07	-0.22419	0.192	0.091	0.00256233
Glg1	4.28641e-12	-0.708403	0.358	0.161	1.05103e-07			Caml	1.16498e-08	-0.50345	0.127	0.035	0.000285653			Pdhb	9.97662e-11	-0.156905	0.213	0.107	2.44627e-06			Kdm2a	3.22417e-07	-0.224536	0.177	0.085	0.00790566
AY036118	4.42806e-12	-0.981917	0.17	0.025	1.08576e-07			Megf9	1.51445e-08	-0.50356	0.108	0.025	0.000371343			Galnt1	2.18757e-07	-0.157928	0.193	0.111	0.00536393			Kin	2.22985e-07	-0.225061	0.127	0.048	0.0054676
Nras	5.10989e-12	-0.839322	0.3	0.111	1.25294e-07			Oxct1	2.23777e-07	-0.503785	0.492	0.343	0.00548701			Sdcbp	9.22279e-10	-0.159277	0.155	0.071	2.26143e-05			Cxxc1	2.04426e-09	-0.225115	0.149	0.051	5.01253e-05
Clstn2	5.37701e-12	-1.0585	0.357	0.166	1.31844e-07			Leo1	4.6232e-08	-0.503813	0.162	0.061	0.00113361			Nipa1	2.49149e-07	-0.16104	0.132	0.065	0.00610914			Parp1	5.62006e-08	-0.226615	0.241	0.125	0.00137804
Sncb	5.57512e-12	0.829447	0.446	0.601	1.36702e-07			Ctsl	1.02663e-09	-0.503904	0.189	0.068	2.51731e-05			Ptprg	9.29333e-10	-0.16143	0.208	0.11	2.27872e-05			Timm44	4.72796e-09	-0.227641	0.206	0.091	0.00011593
Gabbr1	5.57912e-12	0.811487	0.505	0.645	1.368e-07			Rtn1	5.30582e-10	-0.504813	0.683	0.47	1.30099e-05			Klc1	6.39199e-09	-0.163833	0.396	0.269	0.000156732			Abl1	1.62851e-08	-0.228009	0.12	0.038	0.00039931
Reep5	5.72684e-12	0.741754	0.565	0.659	1.40422e-07			Fam193a	3.5181e-07	-0.505638	0.187	0.084	0.00862639			Sdc4	2.18276e-07	-0.164002	0.397	0.279	0.00535212			Polr3d	3.7253e-08	-0.229165	0.119	0.038	0.000913444
Hpcal1	6.19916e-12	1.00552	0.122	0.28	1.52004e-07			Srsf6	3.46056e-11	-0.505872	0.302	0.132	8.48529e-07			Ptpn2	5.94534e-09	-0.166816	0.105	0.04	0.00014578			Fam216a	2.43138e-07	-0.229728	0.132	0.053	0.00596174
Gap43	6.50988e-12	0.494887	0.817	0.884	1.59622e-07			Txn1	1.76796e-10	-0.506452	0.347	0.174	4.33504e-06			Eif2ak1	8.08027e-09	-0.167187	0.132	0.059	0.000198128			Dhx15	1.0755e-08	-0.230329	0.182	0.077	0.000263714
Ranbp2	7.23465e-12	-0.837594	0.247	0.078	1.77394e-07			Bloc1s6	3.08492e-09	-0.50843	0.116	0.027	7.56423e-05			Cul1	6.1319e-09	-0.167238	0.212	0.117	0.000150354			Eci1	2.93462e-08	-0.23042	0.209	0.101	0.000719569
Emc7	7.29324e-12	-0.822462	0.325	0.136	1.7883e-07			Rpl7	3.67418e-07	-0.50847	0.102	0.029	0.00900909			Vkorc1l1	3.1342e-07	-0.167308	0.135	0.068	0.00768507			Cask	1.18743e-08	-0.231169	0.293	0.158	0.000291158
Pabpn1	7.40209e-12	-0.627697	0.348	0.147	1.81499e-07			Aff4	7.11892e-09	-0.509783	0.183	0.069	0.000174556			Lrrc59	4.47407e-09	-0.168083	0.161	0.079	0.000109704			Csnk2a1	2.07504e-10	-0.231669	0.372	0.203	5.088e-06
Gabrb1	7.41473e-12	-0.808284	0.493	0.31	1.81809e-07			Kcna2	3.35826e-09	-0.509865	0.104	0.02	8.23446e-05			Dirc2	2.5613e-08	-0.168897	0.257	0.155	0.000628031			Polr2g	1.50167e-08	-0.231856	0.252	0.128	0.00036821
Atp2b4	7.51896e-12	0.943457	0.305	0.482	1.84365e-07			Arf1	2.35595e-11	-0.510478	0.386	0.199	5.77679e-07			Tmem55b	4.91652e-08	-0.169141	0.118	0.052	0.00120553			Spin1	1.26235e-07	-0.234961	0.126	0.046	0.00309528
Slc38a10	7.66761e-12	1.06802	0.192	0.36	1.8801e-07			Ndufb6	1.81285e-08	-0.510911	0.222	0.098	0.000444512			Atp6v1e1	2.56264e-08	-0.1692	0.331	0.218	0.000628358			Apopt1	3.60133e-07	-0.23516	0.122	0.046	0.00883045
Tra2a	7.73534e-12	-0.818555	0.437	0.244	1.8967e-07			Macf1	9.89966e-09	-0.510932	0.3	0.154	0.00024274			Txnrd1	2.82453e-08	-0.169651	0.366	0.243	0.000692574			Mllt3	2.8649e-07	-0.23582	0.139	0.056	0.00702474
Ndufb11	8.01299e-12	-0.854732	0.325	0.13	1.96478e-07			Eif5	3.67669e-10	-0.51207	0.337	0.167	9.01524e-06			Zkscan1	6.8328e-08	-0.16986	0.106	0.045	0.0016754			Ing1	1.40047e-07	-0.236214	0.149	0.062	0.00343396
Pkd2	8.47748e-12	-0.657507	0.158	0.019	2.07868e-07			Sec63	4.92919e-10	-0.51222	0.199	0.071	1.20864e-05			Cdh4	3.67248e-07	-0.170104	0.251	0.161	0.00900492			Rheb	2.17412e-10	-0.237698	0.215	0.091	5.33094e-06
Hsbp1	8.50542e-12	-0.709201	0.66	0.51	2.08553e-07			Pds5b	1.78974e-07	-0.513097	0.141	0.051	0.00438845			Chmp3	3.75433e-08	-0.170521	0.171	0.091	0.000920562			Armc8	1.32852e-07	-0.237795	0.129	0.048	0.00325752
Rbm26	8.95812e-12	-0.645795	0.18	0.033	2.19653e-07			Zfp385b	4.08543e-10	-0.513102	0.228	0.09	1.00175e-05			Ube2d2a	1.00589e-07	-0.170857	0.136	0.067	0.00246645			Fth1	1.25829e-09	-0.238163	0.795	0.565	3.08533e-05
Ppp1r14c	9.05683e-12	-0.734902	0.205	0.047	2.22073e-07			Cd47	2.29056e-07	-0.513943	0.235	0.117	0.00561645			Kansl3	6.45025e-08	-0.171165	0.156	0.081	0.0015816			Epc1	1.91361e-07	-0.238241	0.199	0.098	0.00469218
Top1	9.11078e-12	-0.825989	0.37	0.177	2.23396e-07			Cacng2	4.01982e-08	-0.514	0.257	0.127	0.000985659			Supt20	1.38582e-08	-0.17133	0.112	0.046	0.000339802			Lime1	8.74264e-09	-0.238749	0.229	0.107	0.00021437
Ttyh1	9.28418e-12	-0.996312	0.493	0.294	2.27648e-07			Ubn2	2.47171e-09	-0.514461	0.189	0.069	6.06064e-05			Cdc16	2.19345e-08	-0.171501	0.189	0.103	0.000537835			Tsn	7.18843e-08	-0.238799	0.455	0.291	0.0017626
Kcnq2	9.46173e-12	1.05566	0.344	0.504	2.32002e-07			Elf2	3.62783e-08	-0.514611	0.132	0.041	0.000889544			Ddx17	6.92315e-08	-0.171566	0.49	0.354	0.00169756			Srsf7	5.56659e-09	-0.239539	0.374	0.213	0.000136493
Mical2	9.50576e-12	-0.671285	0.228	0.064	2.33081e-07			Zfp1	1.13782e-08	-0.515275	0.118	0.03	0.000278993			Wwp1	4.78835e-08	-0.172471	0.101	0.041	0.0011741			Rasa1	1.06194e-07	-0.240127	0.115	0.038	0.00260387
Mycbp2	9.74435e-12	-0.998878	0.366	0.18	2.38931e-07			Mfsd6	2.23518e-09	-0.515973	0.116	0.025	5.48065e-05			Clip3	1.53076e-07	-0.173118	0.171	0.094	0.00375341			Ago2	4.02995e-07	-0.240257	0.145	0.061	0.00988144
Thra	9.97101e-12	0.492626	0.769	0.823	2.44489e-07			Bcas2	7.72862e-10	-0.516446	0.303	0.147	1.89506e-05			Utp3	1.31009e-08	-0.173154	0.141	0.066	0.000321235			Mpc2	1.32451e-08	-0.240281	0.259	0.134	0.000324769
Cplx2	1.01797e-11	0.827347	0.617	0.701	2.49606e-07			Fam63b	7.91567e-08	-0.519368	0.111	0.03	0.00194092			Limk2	1.50665e-07	-0.174273	0.143	0.073	0.0036943			Lamtor1	2.33258e-09	-0.240413	0.311	0.166	5.71948e-05
Atp1a2	1.03133e-11	-1.46969	0.232	0.066	2.52882e-07			Ankrd17	2.83096e-08	-0.519616	0.183	0.074	0.00069415			Acat2	3.76417e-09	-0.175467	0.297	0.184	9.22974e-05			Serp1	1.71492e-09	-0.240761	0.273	0.134	4.20498e-05
B230209E15Rik	1.0733e-11	-0.484928	0.196	0.042	2.63172e-07			Dpf2	2.48713e-08	-0.519781	0.145	0.047	0.000609845			Thoc7	8.76519e-08	-0.17639	0.18	0.099	0.00214922			Gid4	1.03471e-09	-0.242053	0.141	0.045	2.5371e-05
Zfp605	1.08954e-11	-0.603603	0.152	0.017	2.67156e-07			4632415L05Rik	4.90352e-08	-0.520026	0.101	0.024	0.00120234			Prex1	3.19537e-07	-0.176457	0.29	0.191	0.00783504			Slc25a36	2.45833e-08	-0.242963	0.154	0.061	0.000602782
Tmem205	1.18516e-11	0.684002	0.064	0.199	2.90602e-07			Tfcp2	1.6682e-08	-0.520079	0.113	0.029	0.000409043			Cd63	3.57719e-07	-0.176491	0.638	0.505	0.00877128			Kdm6b	4.32819e-09	-0.242989	0.187	0.078	0.000106127
Psmb3	1.22208e-11	0.862148	0.247	0.421	2.99654e-07			Bach2	1.96133e-08	-0.52013	0.131	0.039	0.000480919			Oaz1	8.99319e-12	-0.176846	0.393	0.245	2.20513e-07			Ubap1	7.76511e-08	-0.243179	0.107	0.034	0.00190401
Sympk	1.22571e-11	0.859876	0.132	0.291	3.00545e-07			Gnaq	2.14403e-11	-0.520663	0.328	0.152	5.25715e-07			Kctd5	6.18274e-08	-0.17761	0.188	0.105	0.00151601			Rps9	1.43135e-07	-0.243406	0.847	0.674	0.00350968
H1fx	1.23044e-11	0.793077	0.16	0.33	3.01704e-07			Kif3b	1.40435e-07	-0.520943	0.183	0.079	0.00344347			Plrg1	9.15482e-08	-0.177884	0.109	0.047	0.00224476			Cmas	9.98169e-09	-0.243784	0.196	0.086	0.000244751
Ndufa3	1.2621e-11	0.871428	0.325	0.49	3.09467e-07			Hectd1	2.69232e-07	-0.521889	0.138	0.049	0.00660156			Set	1.81343e-08	-0.178115	0.284	0.181	0.000444653			Micu2	5.40593e-09	-0.243798	0.211	0.094	0.000132553
Pcdh9	1.31942e-11	-0.991781	0.388	0.202	3.23522e-07			Ccdc90b	5.50551e-09	-0.522216	0.102	0.02	0.000134995			Serinc1	1.1108e-07	-0.1805	0.334	0.222	0.00272368			Trmt1	2.78814e-09	-0.243913	0.208	0.093	6.83652e-05
Pnn	1.47326e-11	-0.91004	0.451	0.269	3.61243e-07			Nbr1	2.91595e-11	-0.522407	0.254	0.101	7.14991e-07			Usmg5	5.74856e-08	-0.180817	0.209	0.12	0.00140955			Cfl2	7.72043e-09	-0.244527	0.275	0.142	0.000189305
Mrpl9	1.50844e-11	-0.746558	0.193	0.042	3.69869e-07			Maea	4.87887e-10	-0.522568	0.162	0.049	1.1963e-05			Csad	8.59001e-09	-0.181026	0.116	0.048	0.000210627			Fam57b	5.49502e-08	-0.247491	0.139	0.053	0.00134738
Airn	1.80135e-11	-1.08601	0.154	0.019	4.41692e-07			Zfp846	1.32707e-07	-0.522974	0.109	0.03	0.00325397			Chchd3	1.77093e-08	-0.181163	0.233	0.136	0.000434232			Selenot	9.15717e-08	-0.247937	0.356	0.213	0.00224534
Rdx	1.82774e-11	-0.616361	0.248	0.078	4.48162e-07			Naa15	2.28624e-07	-0.52314	0.178	0.078	0.00560586			Prpf8	2.62978e-07	-0.18117	0.134	0.068	0.00644822			Uqcc3	2.64262e-07	-0.249012	0.155	0.067	0.00647971
Vstm2l	2.06404e-11	0.752347	0.147	0.31	5.06102e-07			Fbxl16	3.86442e-08	-0.523659	0.206	0.091	0.000947556			Pitrm1	2.79391e-07	-0.18156	0.107	0.048	0.00685067			Arhgef9	3.52799e-07	-0.249299	0.158	0.07	0.00865064
Eef1d	2.18161e-11	0.813824	0.372	0.532	5.34932e-07			Tpp2	2.2701e-08	-0.524532	0.122	0.034	0.000556629			Snx12	1.80812e-07	-0.18186	0.165	0.089	0.0044335			Ccdc106	9.21474e-08	-0.249315	0.1	0.029	0.00225945
Zmiz1	2.1883e-11	-0.945638	0.379	0.205	5.3657e-07			Rsrp1	1.64689e-11	-0.524788	0.568	0.341	4.03817e-07			Bex2	9.79551e-08	-0.181875	0.309	0.205	0.00240186			Arl6ip4	1.55849e-08	-0.249382	0.201	0.091	0.000382143
Trim2	2.22633e-11	-0.984299	0.456	0.283	5.45895e-07			Rad21	1.48948e-09	-0.525086	0.123	0.029	3.65221e-05			Tgoln1	4.09045e-08	-0.18213	0.117	0.051	0.00100298			Sh3bgrl3	1.08698e-07	-0.250224	0.237	0.125	0.00266527
Kmt2a	2.33317e-11	-0.863629	0.305	0.127	5.72092e-07			Adcy1	2.65473e-08	-0.52593	0.238	0.111	0.000650939			Rnf13	6.24491e-08	-0.18252	0.209	0.121	0.00153125			Clip3	3.50183e-08	-0.250643	0.275	0.146	0.000858648
Aldoa	2.43051e-11	-0.694635	0.614	0.46	5.95962e-07			Eprs	3.42002e-08	-0.525958	0.295	0.155	0.000838589			Fam20c	2.74159e-08	-0.182793	0.179	0.097	0.000672237			Rubcn	6.64838e-09	-0.250876	0.22	0.102	0.000163018
Ash1l	2.44422e-11	-0.919495	0.322	0.139	5.99323e-07			Tmem181b-ps	5.89029e-10	-0.52624	0.157	0.046	1.4443e-05			Kdm5b	3.9395e-07	-0.182862	0.144	0.075	0.00965965			Atf7ip	3.95541e-07	-0.250937	0.136	0.056	0.00969866
Arpc3	2.49011e-11	0.891227	0.343	0.493	6.10575e-07			Gatad2b	1.6438e-08	-0.526722	0.196	0.079	0.000403059			Tmx3	8.73518e-10	-0.183823	0.147	0.065	2.14187e-05			Lmo4	4.8891e-08	-0.251537	0.3	0.168	0.00119881
Prkaca	2.6377e-11	0.823753	0.331	0.499	6.46763e-07			Zdhhc20	9.78022e-08	-0.52673	0.106	0.027	0.00239811			Usp7	2.91079e-07	-0.183999	0.166	0.091	0.00713725			Mea1	2.27524e-07	-0.251812	0.157	0.069	0.00557889
Trim9	2.65669e-11	-0.741817	0.327	0.139	6.51421e-07			Tulp4	4.49899e-09	-0.527932	0.196	0.076	0.000110315			Phf3	2.93507e-08	-0.18462	0.125	0.055	0.00071968			Slc22a23	1.22902e-09	-0.253398	0.168	0.062	3.01355e-05
Slc38a1	2.76296e-11	-0.918044	0.328	0.144	6.77477e-07			Cmip	3.45328e-10	-0.531379	0.314	0.149	8.46744e-06			Rab30	1.16003e-08	-0.184883	0.115	0.048	0.000284439			Wipf2	5.51817e-08	-0.253437	0.111	0.035	0.00135306
Tenm2	3.43936e-11	-0.881411	0.528	0.346	8.43331e-07			Anapc13	1.38934e-10	-0.53178	0.201	0.069	3.40665e-06			Mzt2	5.6211e-09	-0.185391	0.128	0.055	0.000137829			Eif4g2	2.93861e-09	-0.253745	0.573	0.374	7.20546e-05
Ccar1	3.51959e-11	-0.702038	0.369	0.18	8.63004e-07			Dynll1	1.08081e-10	-0.532229	0.388	0.201	2.65014e-06			Snx3	1.61486e-09	-0.185514	0.397	0.265	3.95963e-05			St6gal1	1.95099e-07	-0.253965	0.109	0.037	0.00478382
Nedd4	3.6535e-11	-0.770343	0.403	0.211	8.95837e-07			Dync1i2	2.17363e-11	-0.533619	0.358	0.174	5.32974e-07			Dcakd	7.47055e-10	-0.18561	0.232	0.128	1.83178e-05			Pdcd11	1.41101e-07	-0.254312	0.123	0.045	0.0034598
Mrpl18	3.79101e-11	-0.667211	0.19	0.042	9.29556e-07			Trim2	5.34048e-10	-0.536229	0.326	0.162	1.30949e-05			Ttc5	2.43455e-08	-0.186081	0.105	0.042	0.000596952			Ergic3	8.30148e-08	-0.254858	0.287	0.163	0.00203552
Plk2	3.84569e-11	-0.828302	0.45	0.263	9.42962e-07			Ino80	1.75184e-07	-0.536385	0.12	0.037	0.00429552			Cul3	2.03922e-07	-0.186652	0.182	0.104	0.00500017			Dmpk	6.76604e-08	-0.254885	0.134	0.05	0.00165903
Ildr2	3.94935e-11	-1.00615	0.299	0.13	9.68382e-07			Spire1	7.45043e-09	-0.536842	0.198	0.079	0.000182685			Pccb	1.16848e-09	-0.186716	0.259	0.151	2.8651e-05			Sbds	7.87888e-09	-0.254902	0.146	0.053	0.00019319
Pla2g7	4.0301e-11	-0.974926	0.168	0.028	9.8818e-07			Ufsp2	1.86247e-10	-0.537816	0.116	0.022	4.56679e-06			Wbscr22	1.54221e-07	-0.187143	0.107	0.047	0.00378149			Nfx1	2.13039e-08	-0.255135	0.2	0.091	0.000522371
Bcl2l1	4.2115e-11	0.678457	0.148	0.31	1.03266e-06			Uqcrc2	5.09169e-11	-0.538092	0.298	0.133	1.24848e-06			Sqstm1	3.06471e-10	-0.187376	0.459	0.31	7.51466e-06			A230050P20Rik	7.81638e-08	-0.255273	0.11	0.035	0.00191658
Tpm3-rs7	4.25866e-11	-0.663701	0.213	0.058	1.04422e-06			R3hdm1	2.62729e-11	-0.538835	0.3	0.133	6.44212e-07			Gas5	1.72333e-09	-0.187591	0.529	0.373	4.22561e-05			Miga1	8.78301e-08	-0.256131	0.137	0.053	0.00215359
Med13l	4.45883e-11	-0.7688	0.222	0.064	1.0933e-06			Mgll	1.19314e-09	-0.539203	0.166	0.054	2.92557e-05			Dhx36	3.97126e-07	-0.187885	0.137	0.071	0.00973752			Kif5a	1.80971e-08	-0.256238	0.191	0.085	0.00044374
Ppp2r5e	4.47134e-11	-0.90252	0.324	0.144	1.09637e-06			Gabra2	1.45212e-07	-0.539216	0.212	0.098	0.00356061			Zdhhc17	1.0128e-08	-0.187915	0.103	0.04	0.000248339			Pum3	1.15981e-07	-0.257076	0.162	0.07	0.00284386
Rbm14	4.5215e-11	0.70445	0.103	0.252	1.10867e-06			Ppp3cc	2.76695e-07	-0.539375	0.104	0.029	0.00678455			Pja2	3.05799e-07	-0.187932	0.136	0.069	0.0074982			Nrbp2	3.91437e-08	-0.257194	0.158	0.066	0.000959804
Psph	4.55303e-11	-0.725188	0.205	0.05	1.1164e-06			Mrps7	2.10206e-07	-0.539926	0.178	0.076	0.00515424			Hipk1	7.96211e-10	-0.188875	0.121	0.047	1.95231e-05			Rhob	2.92755e-08	-0.257443	0.208	0.099	0.000717835
Slc25a5	4.6677e-11	-0.750177	0.26	0.089	1.14452e-06			Atp8a1	5.95089e-08	-0.540297	0.25	0.125	0.00145916			Akt2	1.65617e-08	-0.189001	0.187	0.102	0.000406094			Crk	1.17929e-09	-0.257545	0.221	0.099	2.89162e-05
Ncan	4.74208e-11	0.8549	0.446	0.587	1.16276e-06			Tmem87a	2.58883e-08	-0.540648	0.106	0.025	0.000634781			Elp2	1.77651e-08	-0.189325	0.213	0.12	0.000435599			Atp5a1	1.40533e-10	-0.257582	0.662	0.448	3.44587e-06
Cd47	4.82706e-11	-0.895627	0.358	0.177	1.1836e-06			Jun	2.22133e-09	-0.540695	0.143	0.041	5.44669e-05			Lztr1	2.27494e-08	-0.189409	0.169	0.088	0.000557814			Tsc22d2	6.91825e-08	-0.258124	0.11	0.035	0.00169635
Chmp1a	4.8414e-11	0.830381	0.293	0.46	1.18711e-06			Cdk14	2.14634e-07	-0.540749	0.183	0.079	0.00526282			Mdm4	5.66451e-09	-0.189678	0.177	0.091	0.000138894			Sox3	1.52926e-09	-0.258801	0.328	0.173	3.74974e-05
Rpsa	4.88187e-11	0.817634	0.287	0.465	1.19703e-06			Sbno1	6.96866e-09	-0.541901	0.236	0.103	0.000170871			Sfrp1	4.15343e-08	-0.18974	0.307	0.198	0.00101842			Orc3	1.91544e-08	-0.259038	0.118	0.037	0.000469667
Qk	4.94532e-11	-0.824268	0.203	0.05	1.21259e-06			Emc4	7.56301e-09	-0.542826	0.104	0.022	0.000185445			Immp1l	2.66508e-07	-0.189863	0.131	0.065	0.00653479			Mtap	2.48999e-07	-0.259659	0.156	0.069	0.00610546
Ccdc88a	5.15077e-11	-0.770388	0.328	0.147	1.26297e-06			Glul	1.12956e-07	-0.543124	0.309	0.169	0.00276968			Man1a2	8.80896e-09	-0.190079	0.121	0.052	0.000215996			Nifk	5.61872e-08	-0.260015	0.256	0.134	0.00137771
Pak1ip1	5.61961e-11	-0.723925	0.238	0.072	1.37793e-06			Sbf2	1.0439e-12	-0.545455	0.203	0.059	2.55964e-08			Tmed10	1.44243e-09	-0.190245	0.273	0.161	3.53684e-05			Mtmr3	2.30003e-08	-0.260582	0.187	0.085	0.000563968
Atp6ap1	5.71195e-11	0.933176	0.48	0.593	1.40057e-06			Tpr	1.78905e-08	-0.546388	0.215	0.093	0.000438675			Zfp318	8.8126e-09	-0.192079	0.106	0.042	0.000216085			Atat1	3.27915e-08	-0.260616	0.229	0.114	0.000804048
Soga3	5.87564e-11	-0.810896	0.279	0.111	1.44071e-06			Kif3c	4.29743e-08	-0.546808	0.198	0.084	0.00105373			Nfyb	5.87642e-08	-0.192349	0.108	0.046	0.0014409			Psmg4	3.04139e-07	-0.260702	0.194	0.094	0.00745749
Gm2000	6.12145e-11	0.635834	0.049	0.169	1.50098e-06			Zc3h13	3.51048e-07	-0.548028	0.226	0.113	0.00860769			Phax	2.07097e-08	-0.193024	0.244	0.143	0.000507803			Anks3	4.32329e-08	-0.261507	0.156	0.064	0.00106007
Ctsl	6.1685e-11	-0.796168	0.269	0.097	1.51252e-06			Aak1	2.34679e-08	-0.549141	0.284	0.144	0.000575433			Lingo1	1.95e-09	-0.193078	0.158	0.073	4.7814e-05			Las1l	3.47658e-07	-0.26172	0.232	0.125	0.00852458
Braf	6.40659e-11	-0.727515	0.319	0.139	1.5709e-06			Ndrg2	4.05306e-11	-0.549648	0.367	0.179	9.93809e-07			Rps9	5.19337e-08	-0.193325	0.643	0.492	0.00127342			Rnf114	8.91721e-08	-0.261786	0.136	0.053	0.0021865
Kif1b	6.66576e-11	-0.731857	0.65	0.526	1.63444e-06			Nsrp1	3.28392e-10	-0.550623	0.141	0.035	8.05218e-06			Abl2	9.14723e-09	-0.193528	0.101	0.038	0.00022429			Clk2	3.3179e-09	-0.262326	0.169	0.066	8.1355e-05
Aff4	7.00739e-11	-0.627494	0.298	0.116	1.71821e-06			Hmgb1	2.05019e-11	-0.551922	0.115	0.017	5.02705e-07			Wbp4	2.69396e-08	-0.193864	0.181	0.096	0.000660558			Ostc	9.51612e-08	-0.262491	0.287	0.162	0.00233335
Atp5k	7.21859e-11	0.71207	0.443	0.596	1.77e-06			Plxna4	3.00323e-07	-0.552704	0.201	0.093	0.00736392			Cpt1a	4.31673e-09	-0.193942	0.239	0.137	0.000105846			Atcay	6.70185e-12	-0.262597	0.275	0.122	1.64329e-07
Aimp1	7.30176e-11	-0.758279	0.232	0.072	1.79039e-06			Cetn3	4.08359e-12	-0.553185	0.208	0.064	1.0013e-07			Ccs	1.27873e-07	-0.194521	0.193	0.11	0.00313544			Rbbp4	4.19928e-10	-0.263328	0.414	0.242	1.02966e-05
Msl1	7.36561e-11	-0.959068	0.434	0.258	1.80605e-06			Hip1	9.50181e-09	-0.553281	0.139	0.042	0.000232984			Idh1	2.28777e-08	-0.194666	0.294	0.188	0.00056096			Cul4a	7.04068e-09	-0.263532	0.152	0.056	0.000172637
Hspbp1	7.91219e-11	0.919047	0.269	0.421	1.94007e-06			Zfp318	1.69507e-07	-0.553397	0.15	0.056	0.00415631			Snrnp27	7.41672e-08	-0.194914	0.158	0.083	0.00181858			Ssr4	3.79765e-07	-0.264004	0.187	0.091	0.00931184
Syt11	8.04233e-11	-0.672303	0.642	0.507	1.97198e-06			Sarnp	1.3563e-09	-0.55369	0.12	0.027	3.32566e-05			Med17	1.45083e-08	-0.195261	0.106	0.042	0.000355743			Ubr2	1.91913e-07	-0.264041	0.181	0.086	0.0047057
Tmem259	8.64643e-11	0.836246	0.263	0.427	2.1201e-06			Fxr1	5.09363e-09	-0.554027	0.175	0.062	0.000124896			Qdpr	3.86506e-09	-0.195792	0.251	0.147	9.47713e-05			Chic2	7.94517e-08	-0.264298	0.161	0.069	0.00194816
Cdk5r1	9.49063e-11	-0.773743	0.464	0.277	2.3271e-06			Fjx1	7.86623e-08	-0.554798	0.152	0.054	0.0019288			Atpif1	1.37253e-14	-0.196184	0.457	0.279	3.36544e-10			Atl1	6.42397e-09	-0.265106	0.1	0.024	0.000157516
Tpm3	1.13573e-10	0.706876	0.403	0.557	2.7848e-06			Atp5f1	3.4635e-11	-0.55497	0.422	0.228	8.49251e-07			Fads1	3.16066e-08	-0.197233	0.694	0.542	0.000774994			Itgb8	1.81829e-08	-0.265206	0.141	0.051	0.000445845
Mbnl2	1.17375e-10	-0.798832	0.295	0.122	2.87804e-06			Ptpn11	1.65446e-10	-0.555877	0.131	0.029	4.05673e-06			Il18	1.99505e-08	-0.19848	0.243	0.145	0.000489186			Sdhd	2.61882e-08	-0.265596	0.169	0.072	0.000642134
Nacad	1.32835e-10	1.01209	0.171	0.324	3.25711e-06			Bccip	3.65608e-08	-0.557235	0.129	0.039	0.000896472			Twf1	1.85553e-07	-0.198583	0.229	0.14	0.00454975			Dock7	1.51703e-07	-0.266451	0.135	0.053	0.00371977
Ints6l	1.34157e-10	-0.593913	0.149	0.022	3.28954e-06			Snx27	1.0974e-08	-0.557239	0.173	0.062	0.000269083			Tspan15	2.03082e-10	-0.198664	0.14	0.058	4.97957e-06			Shd	1.70771e-07	-0.266719	0.105	0.034	0.00418731
Wipf3	1.37988e-10	-0.826235	0.324	0.15	3.38348e-06			Ube2d1	1.62074e-09	-0.558938	0.155	0.047	3.97406e-05			Ddx27	3.57276e-07	-0.198963	0.131	0.066	0.0087604			Ehmt1	7.28894e-09	-0.26694	0.25	0.126	0.000178725
Eps15	1.47192e-10	-0.691796	0.34	0.158	3.60914e-06			Rock1	1.44413e-07	-0.559841	0.139	0.049	0.00354101			Rab18	6.31116e-13	-0.199721	0.226	0.108	1.5475e-08			Adgra3	2.65699e-08	-0.267276	0.106	0.03	0.000651493
Pgls	1.51573e-10	0.814579	0.181	0.338	3.71657e-06			Nfx1	4.09207e-08	-0.560309	0.231	0.108	0.00100337			Ccz1	1.41312e-08	-0.19988	0.122	0.053	0.000346497			Sumo1	9.87161e-08	-0.267689	0.146	0.059	0.00242052
Hs6st2	1.52248e-10	-0.849287	0.354	0.177	3.73312e-06			Srsf11	6.14647e-11	-0.561082	0.333	0.159	1.50711e-06			Nsg1	2.83331e-08	-0.200352	0.283	0.179	0.000694727			Atxn10	5.35959e-09	-0.267879	0.465	0.283	0.000131417
Mpdu1	1.57445e-10	0.855533	0.186	0.343	3.86054e-06			Vps29	1.24711e-09	-0.561626	0.22	0.09	3.05792e-05			Hdac3	1.04068e-07	-0.200446	0.174	0.095	0.00255176			Atp1a3	3.3164e-07	-0.268063	0.147	0.062	0.00813182
Naa15	1.58617e-10	-0.770552	0.276	0.102	3.8893e-06			Hnrnph3	9.57567e-14	-0.562744	0.395	0.179	2.34795e-09			Asap2	1.08219e-07	-0.200753	0.12	0.055	0.00265353			Atraid	1.62304e-08	-0.268069	0.242	0.122	0.00039797
Jmjd1c	1.60416e-10	-0.783407	0.242	0.083	3.93339e-06			Kcnh7	1.03795e-07	-0.562882	0.152	0.056	0.00254506			Zfp148	1.13011e-07	-0.200774	0.123	0.058	0.00277103			Ldb1	8.49731e-09	-0.268269	0.249	0.123	0.000208354
Mapk8ip3	1.62781e-10	0.876279	0.316	0.474	3.9914e-06			Pde4dip	1.90658e-10	-0.563971	0.326	0.16	4.67494e-06			Ints10	3.2657e-07	-0.200967	0.123	0.06	0.00800751			Eef1b2	1.28717e-11	-0.268328	0.708	0.488	3.15613e-07
Hcfc1r1	1.73526e-10	0.650052	0.231	0.393	4.25485e-06			Myt1l	1.76611e-09	-0.564516	0.21	0.083	4.3305e-05			Dph3	3.28566e-08	-0.201157	0.168	0.088	0.000805644			Ssh2	2.38922e-07	-0.268353	0.119	0.043	0.00585836
Klc1	1.76801e-10	0.456902	0.708	0.77	4.33517e-06			Rfx7	2.70444e-08	-0.564777	0.15	0.051	0.000663128			Sall1	1.79349e-08	-0.201988	0.104	0.041	0.000439765			Wdr61	1.71702e-07	-0.270014	0.129	0.05	0.00421014
Eif5a	1.77222e-10	0.899784	0.421	0.548	4.34549e-06			Usp7	5.65609e-09	-0.567161	0.282	0.14	0.000138687			Tuba1b	2.13296e-08	-0.202244	0.326	0.209	0.000523001			Immt	4.84713e-09	-0.270049	0.308	0.165	0.000118852
Ina	1.82758e-10	-0.801694	0.562	0.404	4.48122e-06			Rufy2	6.8652e-09	-0.56813	0.18	0.068	0.000168335			Nubp2	2.37411e-08	-0.203142	0.114	0.048	0.000582131			Serbp1	9.49431e-09	-0.270356	0.675	0.486	0.0002328
Dennd5b	1.83328e-10	-0.604144	0.219	0.066	4.49521e-06			Rab14	9.1026e-09	-0.568537	0.367	0.209	0.000223196			Leo1	4.4446e-08	-0.203537	0.151	0.076	0.00108982			Brd4	8.90395e-08	-0.270477	0.284	0.16	0.00218325
Rxfp1	1.85127e-10	-0.494049	0.118	0.006	4.53931e-06			Cadps	6.12623e-09	-0.568943	0.295	0.152	0.000150215			Hpf1	2.74029e-07	-0.203766	0.17	0.095	0.00671919			Jakmip2	1.48695e-07	-0.270478	0.138	0.054	0.003646
Ap1s1	1.8794e-10	0.564204	0.313	0.488	4.60828e-06			Dscr3	3.32616e-07	-0.56932	0.116	0.037	0.00815576			Ccar2	2.28536e-07	-0.203778	0.106	0.047	0.00560371			Smarca5	1.00242e-07	-0.270753	0.208	0.104	0.00245792
Prkce	1.94135e-10	-0.804419	0.48	0.302	4.76019e-06			Naca	3.61834e-09	-0.569385	0.231	0.1	8.87218e-05			Snhg5	1.87182e-08	-0.204303	0.152	0.075	0.00045897			Klhl13	1.93172e-09	-0.270981	0.297	0.154	4.73658e-05
Prpf38b	2.05554e-10	-0.837225	0.353	0.172	5.04019e-06			Smoc1	6.45705e-08	-0.569734	0.183	0.074	0.00158327			Rab11a	1.90662e-07	-0.204574	0.228	0.139	0.00467503			Bpgm	2.26004e-12	-0.271066	0.318	0.149	5.54163e-08
Cul9	2.07085e-10	0.768646	0.131	0.283	5.07772e-06			Celf4	3.19584e-13	-0.569767	0.665	0.441	7.8362e-09			Selenos	1.90121e-10	-0.20487	0.226	0.119	4.66177e-06			Sec11a	1.63773e-08	-0.271431	0.239	0.118	0.00040157
Gpc1	2.08686e-10	0.917252	0.209	0.368	5.11699e-06			Apc	9.64323e-10	-0.569821	0.448	0.26	2.36452e-05			Stat3	1.10409e-07	-0.205237	0.265	0.166	0.00270724			Cdip1	1.16728e-07	-0.271498	0.273	0.152	0.00286216
Srp19	2.14995e-10	-0.739734	0.343	0.161	5.27167e-06			Eya1	8.2699e-10	-0.570232	0.132	0.032	2.02778e-05			Mxd4	1.6674e-07	-0.205286	0.292	0.191	0.00408846			Ddx27	2.93942e-08	-0.271561	0.211	0.101	0.000720747
Iqsec2	2.15447e-10	0.816337	0.109	0.252	5.28275e-06			Smarcc1	7.09381e-09	-0.571013	0.265	0.125	0.00017394			Tbk1	2.64717e-09	-0.205311	0.122	0.05	6.49086e-05			H2afy2	1.12378e-08	-0.271927	0.28	0.146	0.00027555
Tmem158	2.20432e-10	0.812632	0.309	0.471	5.40498e-06			Copb1	2.86935e-10	-0.571033	0.132	0.03	7.03565e-06			Tsc22d4	5.30594e-08	-0.206214	0.533	0.399	0.00130102			Pan3	1.18854e-07	-0.272011	0.138	0.054	0.00291429
Dmtf1	2.21288e-10	-0.789281	0.228	0.072	5.42597e-06			Slc1a3	8.32342e-11	-0.571037	0.228	0.083	2.0409e-06			Bclaf1	1.22453e-09	-0.206328	0.259	0.15	3.00254e-05			Cenpv	1.59698e-08	-0.27225	0.289	0.157	0.00039158
Ppp1r3e	2.27567e-10	0.607058	0.028	0.125	5.57993e-06			Dgkd	8.9845e-09	-0.57454	0.254	0.12	0.0002203			Dnajc3	4.09179e-08	-0.206384	0.181	0.099	0.00100331			Sar1b	3.70876e-09	-0.272927	0.191	0.08	9.09387e-05
Zfp445	2.37196e-10	-0.730397	0.393	0.211	5.81605e-06			Rbfox1	1.06698e-07	-0.574676	0.208	0.095	0.00261623			Nap1l4	3.81282e-07	-0.206924	0.382	0.266	0.00934905			Elfn1	1.32762e-09	-0.273043	0.33	0.176	3.25532e-05
Amdhd2	2.50712e-10	0.634985	0.057	0.175	6.14746e-06			Katnal1	9.92149e-10	-0.575268	0.155	0.046	2.43275e-05			Ssu72	1.08696e-07	-0.207522	0.221	0.132	0.00266524			Snap91	1.79757e-08	-0.273821	0.202	0.091	0.000440764
mt-Nd2	2.53871e-10	-0.611575	0.716	0.568	6.22491e-06			Rb1cc1	4.66621e-08	-0.575502	0.157	0.057	0.00114415			Ccnh	1.37069e-09	-0.209853	0.141	0.062	3.36093e-05			Ulk2	2.2372e-07	-0.274444	0.153	0.064	0.00548561
Adcyap1	2.63998e-10	-0.784647	0.17	0.036	6.47322e-06			Dpysl3	3.40564e-13	-0.575704	0.633	0.392	8.35062e-09			2700081O15Rik	1.49815e-08	-0.210188	0.113	0.047	0.000367347			Fis1	3.9482e-09	-0.274758	0.403	0.237	9.681e-05
Bcl11a	2.76424e-10	-0.739247	0.406	0.213	6.77791e-06			Hexim1	5.25408e-09	-0.577435	0.115	0.027	0.00012883			Xpr1	2.48853e-08	-0.210333	0.193	0.108	0.000610187			Fbxl16	1.0268e-08	-0.275102	0.115	0.034	0.000251772
Bptf	3.20745e-10	-0.679138	0.303	0.133	7.86466e-06			Taok1	1.51717e-09	-0.580557	0.228	0.095	3.72011e-05			Kat6a	3.18371e-07	-0.210334	0.145	0.076	0.00780646			Mapre2	1.76212e-10	-0.275305	0.27	0.126	4.32072e-06
Eif4a1	3.24719e-10	0.677654	0.186	0.346	7.96212e-06			Dleu2	1.41654e-08	-0.580632	0.145	0.046	0.000347335			Papss1	3.18378e-07	-0.210347	0.155	0.085	0.00780662			Arl8b	2.31986e-08	-0.275443	0.265	0.139	0.00056883
Kif21a	3.27192e-10	-0.829254	0.3	0.13	8.02275e-06			Ppp1r7	1.66182e-08	-0.581171	0.228	0.103	0.000407477			Fam114a2	3.17555e-10	-0.210491	0.129	0.051	7.78644e-06			H3f3b	5.96298e-09	-0.275629	0.607	0.414	0.000146212
Hddc3	3.36877e-10	-0.783233	0.136	0.017	8.26022e-06			Pls3	3.00093e-07	-0.581225	0.146	0.056	0.00735827			2310036O22Rik	4.67833e-08	-0.210799	0.351	0.235	0.00114713			Tmem33	1.063e-07	-0.276121	0.153	0.064	0.00260648
Tbkbp1	3.44309e-10	0.58259	0.046	0.158	8.44245e-06			Fth1	3.06981e-11	-0.581576	0.76	0.561	7.52716e-07			Hacd2	2.58182e-10	-0.210991	0.169	0.079	6.33061e-06			Dll3	1.04739e-09	-0.277341	0.258	0.123	2.56821e-05
Ntm	3.47499e-10	0.643031	0.473	0.632	8.52067e-06			Lancl1	2.24609e-07	-0.582246	0.256	0.133	0.00550742			Camk2d	1.62264e-08	-0.21102	0.267	0.162	0.000397871			Pfkp	6.33301e-08	-0.277371	0.135	0.051	0.00155285
Srrm1	3.53822e-10	-0.840245	0.389	0.211	8.67571e-06			Arid4a	1.13037e-07	-0.582787	0.108	0.029	0.00277167			Vps39	5.91145e-08	-0.211184	0.126	0.06	0.00144949			Dnaja1	8.74205e-08	-0.277454	0.234	0.12	0.00214355
Zcchc11	3.75724e-10	-0.761145	0.205	0.058	9.21275e-06			Senp6	2.58101e-11	-0.582889	0.277	0.115	6.32863e-07			Larp1	7.86014e-09	-0.211549	0.122	0.052	0.000192731			Rdx	1.63977e-10	-0.277746	0.287	0.142	4.02071e-06
Cyp51	3.80748e-10	0.890476	0.319	0.465	9.33595e-06			Kdm5a	2.34174e-07	-0.584817	0.123	0.041	0.00574194			Vdac3	5.52422e-08	-0.211967	0.142	0.07	0.00135454			Rps14	1.51546e-10	-0.277897	0.793	0.606	3.7159e-06
Dtna	3.81641e-10	-0.813836	0.319	0.144	9.35784e-06			Lpgat1	6.67536e-09	-0.585327	0.192	0.074	0.00016368			Xrn2	3.03552e-08	-0.212105	0.11	0.046	0.000744309			Nfu1	1.85665e-08	-0.278286	0.206	0.096	0.000455251
Rab6a	3.88145e-10	-0.78082	0.491	0.332	9.51731e-06			Ralgapa2	2.79183e-08	-0.586333	0.106	0.025	0.000684556			Rps6kb1	3.24794e-09	-0.21232	0.116	0.046	7.96394e-05			Tmem106b	2.34787e-07	-0.278728	0.146	0.062	0.00575697
Atxn7l3b	3.97228e-10	-0.654234	0.581	0.427	9.74003e-06			Pdhb	3.40004e-11	-0.586463	0.224	0.081	8.33689e-07			Fip1l1	1.43063e-09	-0.21242	0.211	0.114	3.5079e-05			Dopey1	1.67496e-08	-0.278908	0.125	0.042	0.000410701
Ap2a2	4.29045e-10	0.830738	0.37	0.507	1.05202e-05			Eif2a	3.06052e-07	-0.586551	0.106	0.03	0.0075044			Bhlhb9	3.59448e-07	-0.212518	0.125	0.062	0.00881366			Prkar2a	5.03197e-10	-0.279756	0.228	0.101	1.23384e-05
Brd3	4.39908e-10	-0.664429	0.38	0.197	1.07866e-05			Cacng5	4.28959e-11	-0.587002	0.236	0.088	1.05181e-06			Mapkap1	6.16479e-10	-0.213035	0.214	0.114	1.51161e-05			Klhl5	8.33534e-08	-0.27986	0.207	0.102	0.00204383
Gadd45b	4.53462e-10	-0.724737	0.186	0.047	1.11189e-05			Nktr	1.10462e-08	-0.587563	0.284	0.142	0.000270852			Rchy1	2.63318e-09	-0.213078	0.128	0.054	6.45656e-05			Angel2	1.95768e-08	-0.280158	0.158	0.062	0.000480024
Hsp90ab1	4.67642e-10	-0.444998	0.874	0.789	1.14666e-05			Hddc3	1.7973e-13	-0.587664	0.115	0.01	4.40698e-09			Lysmd2	3.06165e-07	-0.213128	0.108	0.049	0.00750716			Clcn6	3.10073e-09	-0.280566	0.177	0.07	7.60298e-05
Copb1	4.72568e-10	-0.454557	0.2	0.055	1.15874e-05			Gm10039	9.21203e-15	-0.588008	0.115	0.007	2.25879e-10			Immt	2.30474e-09	-0.213294	0.306	0.188	5.65121e-05			Rdh11	3.87347e-07	-0.280722	0.124	0.048	0.00949775
Rsrc2	4.91195e-10	-0.840653	0.316	0.147	1.20441e-05			Arpc2	6.57069e-11	-0.589707	0.325	0.154	1.61113e-06			Med9	2.67462e-07	-0.213296	0.116	0.054	0.00655816			Zfp90	3.4356e-07	-0.280816	0.11	0.038	0.00842409
H3f3b	4.91269e-10	-0.864137	0.428	0.249	1.20459e-05			Rabgap1	9.27181e-11	-0.589805	0.254	0.103	2.27345e-06			Sall2	2.33707e-08	-0.213773	0.214	0.123	0.000573051			Rprm	2.84563e-07	-0.28094	0.241	0.131	0.00697748
Klhdc4	4.97031e-10	0.94273	0.118	0.258	1.21872e-05			Gtpbp4	1.74651e-13	-0.591064	0.15	0.027	4.28245e-09			Ptov1	2.43971e-08	-0.213964	0.398	0.275	0.000598217			Trappc13	4.84244e-08	-0.281044	0.129	0.046	0.00118737
Galt	5.00011e-10	0.523297	0.041	0.147	1.22603e-05			Pfkp	2.57892e-08	-0.592209	0.265	0.133	0.000632352			Opa1	2.4471e-07	-0.21428	0.143	0.074	0.00600028			Glrx3	1.78117e-08	-0.281659	0.357	0.21	0.000436743
Fbll1	5.20652e-10	0.695557	0.115	0.258	1.27664e-05			Rbm5	2.11342e-12	-0.593007	0.416	0.215	5.1821e-08			Bcl2l13	2.10633e-07	-0.214477	0.127	0.063	0.00516472			Mbip	4.19136e-11	-0.282136	0.101	0.016	1.02772e-06
Tmem121	5.27737e-10	0.82089	0.077	0.202	1.29401e-05			Trpm7	9.09446e-10	-0.593085	0.115	0.024	2.22996e-05			Pde6d	4.3224e-08	-0.214816	0.115	0.05	0.00105985			Maip1	2.3967e-07	-0.282307	0.117	0.042	0.00587671
Tax1bp1	5.30243e-10	-0.846959	0.377	0.205	1.30016e-05			Cep83	3.149e-11	-0.597007	0.139	0.03	7.72134e-07			Actn4	1.19494e-08	-0.214895	0.159	0.079	0.000293			Fam172a	9.88926e-08	-0.282312	0.132	0.05	0.00242485
Slc29a4	5.34778e-10	0.800419	0.276	0.438	1.31128e-05			Spop	6.77254e-13	-0.597166	0.291	0.117	1.66063e-08			March8	1.77525e-07	-0.215236	0.154	0.082	0.00435292			Dmrtb1	1.51758e-09	-0.282601	0.23	0.104	3.72111e-05
Slc4a4	5.40952e-10	-0.974648	0.193	0.053	1.32642e-05			Psmd11	4.52866e-09	-0.59726	0.201	0.079	0.000111043			Zcchc14	6.91172e-08	-0.21525	0.119	0.054	0.00169475			Basp1	4.378e-10	-0.283003	0.744	0.506	1.07349e-05
Upf3b	5.55321e-10	-0.733978	0.209	0.064	1.36165e-05			Zfp329	1.19029e-09	-0.598134	0.115	0.024	2.91859e-05			Vim	3.90717e-07	-0.215604	0.527	0.398	0.00958039			Epb41	2.05848e-09	-0.283197	0.395	0.229	5.0474e-05
Kcna1	5.63554e-10	-0.560883	0.112	0.006	1.38183e-05			Cdca7	2.05244e-09	-0.598292	0.12	0.027	5.03257e-05			Wbp1	8.31615e-08	-0.215703	0.195	0.111	0.00203912			Csmd2	4.39115e-08	-0.283915	0.211	0.102	0.00107671
Insig2	5.70787e-10	-0.557575	0.144	0.022	1.39957e-05			Pafah1b1	7.70266e-10	-0.598614	0.362	0.191	1.88869e-05			Aimp1	5.17868e-12	-0.216082	0.15	0.059	1.26981e-07			Ift20	3.41227e-10	-0.28468	0.27	0.128	8.3669e-06
Rnf126	5.71591e-10	0.743843	0.205	0.363	1.40154e-05			Golga3	6.02967e-10	-0.599127	0.122	0.027	1.47848e-05			H2afy	3.00423e-11	-0.21626	0.317	0.186	7.36637e-07			Anapc16	2.98902e-09	-0.284852	0.285	0.149	7.32907e-05
Xrn2	5.71902e-10	-0.690905	0.193	0.053	1.4023e-05			Bzw2	4.66737e-14	-0.599518	0.399	0.182	1.14444e-09			Zfand3	8.67495e-11	-0.216489	0.257	0.14	2.1271e-06			Araf	1.97616e-10	-0.285026	0.231	0.099	4.84555e-06
Bbs5	5.95088e-10	-0.535644	0.187	0.047	1.45915e-05			Lrrc9	1.64611e-16	-0.600634	0.118	0.003	4.03626e-12			Anxa7	1.89398e-08	-0.216744	0.154	0.076	0.000464405			Eif2s1	1.09446e-07	-0.285232	0.153	0.064	0.00268362
Fam168a	6.21155e-10	-0.703708	0.472	0.291	1.52307e-05			Rasal2	3.29587e-07	-0.601757	0.102	0.029	0.00808147			Cep19	2.09542e-08	-0.216838	0.103	0.041	0.000513797			Mapre1	2.1047e-10	-0.285313	0.428	0.251	5.16073e-06
Leprotl1	6.25849e-10	-0.581903	0.3	0.13	1.53458e-05			Zfp704	6.98325e-12	-0.601774	0.28	0.111	1.71229e-07			Actr3b	1.08213e-09	-0.217056	0.216	0.118	2.65339e-05			Syncrip	2.4762e-09	-0.285856	0.363	0.21	6.07163e-05
Gdap1	6.35786e-10	-0.701197	0.373	0.197	1.55895e-05			D930016D06Rik	6.00608e-09	-0.602033	0.139	0.042	0.000147269			Lsm14a	1.56675e-08	-0.21769	0.154	0.075	0.000384166			Cfdp1	8.14144e-10	-0.286104	0.438	0.262	1.99628e-05
Cep83	6.59439e-10	-0.677841	0.181	0.044	1.61694e-05			Galnt1	7.22616e-08	-0.6029	0.129	0.041	0.00177185			Wnk1	1.31808e-09	-0.218053	0.254	0.146	3.23194e-05			Sh2b1	2.19165e-09	-0.287629	0.169	0.064	5.37393e-05
Chtf8	6.62557e-10	0.83792	0.134	0.274	1.62459e-05			Mbd5	4.7196e-08	-0.60493	0.104	0.025	0.00115725			Lrpap1	4.4411e-09	-0.218154	0.3	0.186	0.000108896			Ptprd	3.69857e-07	-0.289467	0.185	0.091	0.00906888
Tbcel	6.68434e-10	-0.704446	0.183	0.044	1.639e-05			Agap1	2.63487e-08	-0.60647	0.252	0.122	0.00064607			Sec23b	1.76125e-07	-0.218232	0.107	0.047	0.00431858			Zfand6	1.36247e-07	-0.289917	0.18	0.083	0.00334077
Sgta	6.78785e-10	0.76721	0.408	0.546	1.66438e-05			Srp19	1.03682e-09	-0.60842	0.217	0.088	2.54228e-05			Tpd52l2	9.89368e-08	-0.21848	0.231	0.141	0.00242593			Rap2c	4.52719e-09	-0.289989	0.104	0.026	0.000111007
Dapk1	6.80512e-10	-0.837777	0.302	0.136	1.66862e-05			Ccser2	1.3496e-10	-0.608921	0.19	0.064	3.30922e-06			Bace1	8.06597e-08	-0.218623	0.123	0.057	0.00197778			Noa1	9.10503e-08	-0.290368	0.122	0.043	0.00223255
Setdb1	7.17545e-10	-0.484778	0.177	0.042	1.75942e-05			Srpk2	6.50571e-14	-0.609006	0.284	0.105	1.5952e-09			Naa35	3.28644e-11	-0.218654	0.158	0.068	8.05835e-07			Zfp451	3.25851e-09	-0.290606	0.225	0.106	7.98986e-05
BC003331	7.49414e-10	-0.54574	0.238	0.083	1.83756e-05			Rsf1	2.02113e-08	-0.610252	0.136	0.042	0.000495582			AI464131	4.71189e-09	-0.218721	0.234	0.134	0.000115536			Ppp1r9a	1.10211e-09	-0.29078	0.218	0.096	2.70237e-05
Kmt2e	7.57863e-10	-0.877296	0.316	0.152	1.85828e-05			Oxsr1	1.66152e-09	-0.610762	0.196	0.074	4.07406e-05			Becn1	2.35549e-08	-0.218805	0.16	0.082	0.000577565			4833420G17Rik	4.27073e-08	-0.290825	0.243	0.126	0.00104718
Psma4	7.63329e-10	-0.825237	0.284	0.122	1.87168e-05			Smc6	1.90954e-10	-0.612109	0.155	0.042	4.68219e-06			Fbxo11	2.7059e-08	-0.219188	0.143	0.069	0.000663486			Etf1	9.0232e-08	-0.290944	0.21	0.104	0.00221249
Ncor1	8.47642e-10	-0.617166	0.353	0.183	2.07842e-05			Acbd3	1.82773e-07	-0.612136	0.116	0.035	0.00448159			Rexo2	2.2309e-09	-0.219525	0.337	0.214	5.47017e-05			Dscam	1.13398e-11	-0.290957	0.449	0.251	2.78052e-07
Ldhb	8.56543e-10	-0.85295	0.337	0.163	2.10024e-05			Arl4c	2.03609e-11	-0.612608	0.36	0.176	4.99248e-07			Ak3	3.77986e-08	-0.219629	0.321	0.21	0.000926822			Mib1	1.38543e-07	-0.291391	0.164	0.072	0.00339707
Wnt7b	8.94815e-10	1.00664	0.248	0.399	2.19409e-05			Prpf39	3.89804e-10	-0.61331	0.187	0.064	9.55798e-06			Pdcd6ip	1.78487e-07	-0.220466	0.119	0.055	0.0043765			Psme4	1.93818e-07	-0.291498	0.209	0.107	0.00475241
Impact	9.01116e-10	-0.612439	0.319	0.147	2.20954e-05			Ncor1	2.26257e-14	-0.615153	0.282	0.098	5.54782e-10			Lats1	2.29725e-08	-0.220602	0.107	0.044	0.000563285			Ddhd2	3.39581e-09	-0.292208	0.168	0.066	8.32652e-05
Ubn2	9.11484e-10	-0.767605	0.264	0.108	2.23496e-05			Arx	6.9022e-11	-0.615452	0.282	0.122	1.69242e-06			Ubfd1	1.4298e-07	-0.220652	0.111	0.049	0.00350586			Scg3	3.15404e-08	-0.292764	0.306	0.176	0.00077337
Dennd6b	9.13062e-10	0.809574	0.152	0.296	2.23883e-05			Calm2	9.19797e-15	-0.616207	0.568	0.331	2.25534e-10			Anapc13	3.65414e-12	-0.220946	0.314	0.179	8.95995e-08			Rnf146	6.75286e-09	-0.292859	0.137	0.046	0.00016558
Snx4	9.48665e-10	-0.560084	0.248	0.091	2.32613e-05			5730455P16Rik	9.51318e-10	-0.616275	0.148	0.042	2.33263e-05			Fnbp4	1.73398e-10	-0.221185	0.11	0.038	4.25171e-06			Krit1	2.71682e-08	-0.293217	0.101	0.027	0.000666164
Ndufb6	9.60014e-10	-0.930478	0.328	0.161	2.35395e-05			Cacna1c	1.01796e-09	-0.616413	0.226	0.091	2.49604e-05			Fam96a	1.83736e-07	-0.221253	0.144	0.074	0.0045052			Ddx5	7.29249e-13	-0.293301	0.607	0.379	1.78812e-08
Mlip	9.64677e-10	-0.68339	0.18	0.047	2.36539e-05			Selenof	2.77226e-12	-0.617813	0.282	0.115	6.79757e-08			Wdr33	4.73939e-09	-0.222307	0.146	0.068	0.00011621			2610507B11Rik	3.36901e-07	-0.293767	0.216	0.115	0.00826081
Rbbp6	9.66399e-10	-0.523291	0.34	0.172	2.36961e-05			Zfp131	1.03641e-09	-0.617976	0.131	0.032	2.54128e-05			Zc3h7b	5.41315e-09	-0.22233	0.356	0.236	0.00013273			Fgfr1op2	2.38139e-07	-0.294219	0.129	0.05	0.00583916
Olig1	9.98043e-10	-1.05277	0.183	0.047	2.4472e-05			Zfp62	1.11619e-10	-0.618378	0.108	0.017	2.73689e-06			Paip1	6.90982e-09	-0.222898	0.172	0.088	0.000169429			Tox4	8.73121e-08	-0.294976	0.144	0.058	0.00214089
Fam13b	1.00129e-09	-0.670518	0.174	0.042	2.45517e-05			Cspp1	1.4815e-07	-0.61838	0.139	0.049	0.00363263			Cops5	3.51307e-07	-0.222907	0.273	0.178	0.00861404			Snhg14	8.80239e-08	-0.295185	0.142	0.056	0.00215835
Nfat5	1.00172e-09	-0.599932	0.189	0.05	2.45623e-05			Ilf3	1.92905e-12	-0.618537	0.275	0.106	4.73002e-08			Atp8a1	1.38091e-07	-0.223725	0.115	0.052	0.00338599			Coq5	2.15231e-07	-0.295204	0.124	0.046	0.00527746
Stx4a	1.0636e-09	0.87589	0.202	0.355	2.60794e-05			Magi1	6.76812e-13	-0.619038	0.377	0.176	1.65954e-08			Mien1	1.05819e-08	-0.224036	0.238	0.139	0.000259469			Plekhn1	7.14452e-11	-0.29561	0.144	0.042	1.75184e-06
Tceal9	1.13876e-09	-0.515686	0.26	0.1	2.79224e-05			AY036118	1.18704e-10	-0.619518	0.118	0.022	2.91063e-06			Sh2b1	9.99778e-10	-0.224366	0.15	0.068	2.45146e-05			Fubp1	8.74322e-08	-0.29603	0.332	0.198	0.00214384
Aatk	1.15741e-09	0.675556	0.213	0.366	2.83797e-05			Nrep	4.58432e-15	-0.620044	0.697	0.429	1.12407e-10			Arl8a	9.61971e-11	-0.224551	0.458	0.309	2.35875e-06			Thoc7	3.03049e-09	-0.296307	0.3	0.162	7.43076e-05
Eef1a2	1.1598e-09	0.87892	0.357	0.49	2.84382e-05			Tbl1x	2.38382e-09	-0.620165	0.185	0.068	5.84512e-05			Rad21	2.21551e-08	-0.224891	0.109	0.045	0.000543242			Fryl	1.64574e-07	-0.296499	0.12	0.043	0.00403535
Eif5	1.16427e-09	-0.822573	0.446	0.274	2.8548e-05			Ngrn	3.75839e-09	-0.622044	0.18	0.066	9.21557e-05			Abhd17b	3.07029e-08	-0.225007	0.134	0.063	0.000752834			Atp2c1	1.11712e-09	-0.296706	0.18	0.07	2.73919e-05
Zfp251	1.16695e-09	-0.507172	0.158	0.033	2.86136e-05			Kif1bp	3.78254e-07	-0.622218	0.155	0.062	0.00927478			Abi1	4.31673e-11	-0.225043	0.216	0.109	1.05846e-06			Purg	2.71338e-07	-0.297553	0.144	0.061	0.0066532
Tusc3	1.16953e-09	-0.639223	0.321	0.15	2.86768e-05			Usp34	4.88949e-10	-0.623754	0.242	0.101	1.1989e-05			Ngrn	6.70286e-09	-0.225177	0.16	0.077	0.000164354			Pid1	2.543e-09	-0.29783	0.265	0.131	6.23544e-05
Flywch1	1.19263e-09	-0.611748	0.212	0.066	2.92433e-05			Mrpl18	4.04935e-09	-0.62397	0.155	0.051	9.92901e-05			Arhgef9	1.33444e-07	-0.225769	0.128	0.062	0.00327205			Gpm6b	2.70802e-08	-0.298156	0.617	0.429	0.000664005
Lrrc4b	1.21983e-09	0.875482	0.165	0.31	2.99104e-05			Ammecr1l	2.67192e-09	-0.626174	0.12	0.029	6.55155e-05			Usp32	2.73171e-08	-0.225836	0.111	0.047	0.000669815			Arcn1	2.86421e-08	-0.298169	0.162	0.067	0.000702304
Afap1	1.28112e-09	0.592408	0.062	0.18	3.1413e-05			Spns2	3.1271e-07	-0.626297	0.111	0.034	0.00766766			Aagab	3.24084e-07	-0.22584	0.134	0.068	0.00794654			Caprin1	1.28526e-10	-0.298908	0.35	0.186	3.15146e-06
Chchd6	1.3148e-09	0.760724	0.293	0.449	3.22388e-05			Csnk1a1	2.75859e-13	-0.627505	0.49	0.267	6.76405e-09			Clasp2	1.82694e-09	-0.225896	0.219	0.121	4.47966e-05			Gripap1	1.83983e-11	-0.29924	0.242	0.102	4.51127e-07
Pomgnt2	1.3149e-09	0.898566	0.12	0.255	3.22414e-05			Fbxo11	1.96572e-08	-0.627906	0.201	0.084	0.000481996			Xpo1	4.63924e-08	-0.225927	0.228	0.134	0.00113754			Cttn	2.18766e-07	-0.29966	0.148	0.062	0.00536414
Wapl	1.32306e-09	-0.355273	0.176	0.042	3.24415e-05			Pygo1	3.46316e-10	-0.628176	0.176	0.056	8.49167e-06			Dnaja3	1.81178e-07	-0.226033	0.137	0.07	0.00444248			Hars	3.03872e-09	-0.299969	0.22	0.101	7.45094e-05
Trim67	1.35485e-09	0.766151	0.144	0.288	3.32209e-05			Psat1	3.10733e-11	-0.628333	0.136	0.029	7.61918e-07			Psap	4.80299e-08	-0.227048	0.641	0.506	0.00117769			Pdgfra	5.16435e-09	-0.300557	0.539	0.366	0.00012663
1110004F10Rik	1.3653e-09	-0.685954	0.302	0.136	3.34771e-05			Prkacb	1.18495e-09	-0.628689	0.263	0.123	2.90549e-05			Slc25a36	1.2046e-07	-0.227389	0.114	0.051	0.00295368			Sec23b	5.97311e-08	-0.301505	0.108	0.034	0.00146461
Crtc1	1.39795e-09	0.675402	0.16	0.31	3.42778e-05			Acsl6	6.85267e-12	-0.629019	0.145	0.03	1.68028e-07			Fbxw11	2.93175e-08	-0.227649	0.195	0.108	0.000718864			Kdm4a	1.30493e-08	-0.301599	0.184	0.08	0.000319969
Kcnma1	1.4247e-09	-0.794992	0.337	0.169	3.49337e-05			Tra2a	6.91931e-12	-0.629042	0.383	0.189	1.69662e-07			Rps3	3.44089e-09	-0.227695	0.646	0.484	8.43706e-05			Cadm3	3.11071e-08	-0.302068	0.138	0.051	0.000762745
Eml5	1.46953e-09	-0.663729	0.254	0.102	3.60329e-05			Zkscan3	1.88301e-11	-0.629236	0.141	0.03	4.61715e-07			Ist1	1.9951e-08	-0.228066	0.16	0.081	0.0004892			Cul5	1.15374e-08	-0.302178	0.174	0.074	0.000282896
Ndfip2	1.48326e-09	-0.765574	0.309	0.147	3.63696e-05			Zfp251	4.09541e-10	-0.630479	0.104	0.017	1.00419e-05			Osbpl9	9.62752e-09	-0.228882	0.107	0.042	0.000236067			Dctn6	2.80926e-09	-0.302901	0.157	0.058	6.88831e-05
Slc25a1	1.52384e-09	0.749866	0.212	0.363	3.73645e-05			Washc2	4.6185e-09	-0.631988	0.185	0.069	0.000113246			Nav2	6.52736e-09	-0.229106	0.153	0.074	0.000160051			Max	1.75511e-09	-0.302927	0.176	0.069	4.30353e-05
Sdhc	1.53065e-09	-0.72683	0.377	0.199	3.75316e-05			Nsd2	1.31647e-11	-0.632084	0.372	0.188	3.228e-07			Csf1	1.25882e-08	-0.229486	0.126	0.055	0.000308663			Sestd1	5.40813e-08	-0.302989	0.124	0.043	0.00132607
Tiam1	1.53553e-09	-0.749069	0.302	0.141	3.76512e-05			C2cd5	1.55046e-11	-0.632592	0.157	0.039	3.80172e-07			Hsp90ab1	6.52279e-09	-0.230507	0.798	0.682	0.000159939			Efs	7.2609e-08	-0.303318	0.246	0.13	0.00178037
Rab5c	1.55481e-09	0.696196	0.247	0.407	3.81239e-05			Eps15	2.44718e-10	-0.632925	0.194	0.069	6.00048e-06			Atp2c1	4.85546e-11	-0.23052	0.17	0.075	1.19056e-06			Rpf2	1.00261e-08	-0.303934	0.147	0.054	0.000245841
Cldnd1	1.73411e-09	-0.690464	0.255	0.1	4.25204e-05			Tnrc6a	2.70653e-11	-0.634038	0.256	0.103	6.63642e-07			Azin1	3.4753e-08	-0.230542	0.224	0.133	0.000852144			Afg3l2	2.39027e-07	-0.304391	0.137	0.056	0.00586095
Tab2	1.79846e-09	-0.627583	0.271	0.116	4.40982e-05			Ergic2	2.76981e-10	-0.635614	0.222	0.086	6.79158e-06			Tmem234	2.4965e-09	-0.230601	0.349	0.224	6.12143e-05			Rpl23	1.38549e-11	-0.304703	0.556	0.338	3.39722e-07
Prkca	1.83163e-09	0.757723	0.226	0.382	4.49117e-05			Mkln1	5.9536e-10	-0.635704	0.205	0.076	1.45982e-05			Ngef	8.9178e-11	-0.230607	0.159	0.069	2.18664e-06			Thap3	4.84742e-08	-0.305251	0.198	0.094	0.00118859
Prkar1b	1.9848e-09	0.782123	0.489	0.582	4.86673e-05			Jakmip2	3.87522e-09	-0.637609	0.162	0.054	9.50204e-05			Dhx15	3.12503e-14	-0.230629	0.127	0.036	7.66257e-10			Smg1	6.36566e-08	-0.305412	0.138	0.053	0.00156086
Armcx1	1.98749e-09	-0.623663	0.187	0.053	4.87332e-05			Nfix	1.71446e-16	-0.638062	0.575	0.294	4.20386e-12			Thra	9.42045e-10	-0.230716	0.561	0.395	2.30989e-05			Hars2	4.7104e-09	-0.305548	0.127	0.04	0.000115499
Pih1d1	2.03969e-09	0.797506	0.158	0.299	5.00133e-05			Slc25a27	3.04579e-09	-0.638081	0.129	0.034	7.46828e-05			Dip2b	3.07206e-11	-0.23103	0.197	0.095	7.53269e-07			Xpot	3.30714e-07	-0.306038	0.132	0.053	0.00810911
Ier5	2.08522e-09	-0.619657	0.196	0.058	5.11295e-05			Igfbpl1	7.54742e-11	-0.638558	0.402	0.211	1.85063e-06			Gprasp1	6.15586e-09	-0.231256	0.152	0.072	0.000150942			Gna13	2.04511e-07	-0.306288	0.132	0.051	0.00501461
Tgoln1	2.1554e-09	-0.674898	0.224	0.078	5.28505e-05			Eny2	6.10248e-12	-0.63952	0.228	0.079	1.49633e-07			Sri	1.69884e-08	-0.231636	0.186	0.101	0.000416554			Ankrd10	7.15546e-09	-0.306394	0.194	0.085	0.000175452
Epc1	2.1626e-09	-0.752576	0.293	0.127	5.30269e-05			Rtf1	1.1554e-08	-0.639961	0.252	0.118	0.000283303			Prnp	2.99827e-08	-0.231646	0.511	0.381	0.000735177			Fam133b	8.27062e-09	-0.307014	0.17	0.069	0.000202796
Clstn1	2.27705e-09	0.695221	0.534	0.64	5.58334e-05			Ankhd1	8.63533e-12	-0.64142	0.162	0.041	2.11738e-07			Med25	5.05601e-08	-0.2321	0.236	0.141	0.00123973			Prpf3	1.84864e-07	-0.307113	0.119	0.043	0.00453287
Sdc3	2.37766e-09	0.739714	0.451	0.576	5.83003e-05			Map7d2	7.25074e-08	-0.642763	0.19	0.081	0.00177788			Med7	1.19107e-08	-0.232249	0.155	0.076	0.00029205			Usp34	5.16327e-08	-0.307485	0.193	0.091	0.00126603
Bax	2.43324e-09	0.770711	0.19	0.338	5.9663e-05			Gdap1	2.20609e-12	-0.644285	0.235	0.081	5.40932e-08			Pacs2	3.04483e-08	-0.232784	0.202	0.115	0.000746592			Zfyve19	1.76996e-07	-0.307592	0.107	0.035	0.00433995
Oxct1	2.64031e-09	-0.627764	0.682	0.576	6.47404e-05			Rdx	1.77582e-15	-0.647405	0.238	0.068	4.35431e-11			Commd6	7.06971e-08	-0.233188	0.189	0.107	0.00173349			Tdrkh	1.23841e-07	-0.307946	0.17	0.077	0.00303658
Adcy5	2.68804e-09	0.891354	0.205	0.349	6.59107e-05			Chd1	3.92927e-08	-0.648852	0.141	0.047	0.000963458			Pex13	9.87929e-09	-0.234163	0.125	0.054	0.00024224			Pick1	9.48846e-09	-0.308128	0.229	0.11	0.000232657
Ccnl1	2.75001e-09	-0.684049	0.26	0.105	6.74302e-05			Asap1	1.33616e-08	-0.64901	0.196	0.081	0.000327628			Appbp2	4.31489e-08	-0.234203	0.149	0.074	0.00105801			Mrps10	2.16253e-07	-0.3083	0.134	0.053	0.00530252
Pdgfa	2.77173e-09	-0.684222	0.329	0.158	6.79627e-05			Rgs7bp	2.33001e-13	-0.649171	0.162	0.034	5.7132e-09			Wdr61	1.43129e-08	-0.234401	0.115	0.048	0.000350951			Opa1	4.49689e-08	-0.308638	0.147	0.058	0.00110264
Lmtk3	2.90882e-09	0.790864	0.174	0.316	7.13242e-05			Narf	8.26322e-10	-0.650203	0.136	0.035	2.02614e-05			Rnf216	1.56538e-07	-0.234467	0.123	0.059	0.00383831			Gigyf2	2.66334e-08	-0.308784	0.189	0.086	0.000653052
Rwdd1	3.33027e-09	-0.548992	0.145	0.028	8.16582e-05			Rnps1	2.59778e-09	-0.650822	0.125	0.032	6.36975e-05			Mdh1	3.45577e-10	-0.234506	0.417	0.275	8.47354e-06			Timm9	3.00625e-08	-0.308799	0.165	0.069	0.000737131
Tagln3	3.41894e-09	-0.533969	0.345	0.169	8.38325e-05			Mau2	1.56711e-10	-0.651703	0.236	0.095	3.84254e-06			Camk2b	2.20189e-08	-0.235104	0.145	0.07	0.000539904			Chmp5	1.35726e-10	-0.309004	0.198	0.077	3.32799e-06
Sgtb	3.55579e-09	-0.447132	0.151	0.03	8.71881e-05			Tax1bp1	6.11938e-11	-0.653397	0.254	0.105	1.50047e-06			Cd151	1.54631e-07	-0.235412	0.171	0.095	0.00379156			Zranb1	1.83368e-07	-0.3091	0.173	0.08	0.00449617
Ryr2	3.57086e-09	-0.692352	0.253	0.102	8.75574e-05			Nfat5	1.3312e-09	-0.653701	0.145	0.041	3.2641e-05			Lsm1	4.87196e-08	-0.235657	0.127	0.06	0.00119461			Poldip2	6.09095e-10	-0.309581	0.222	0.098	1.4935e-05
Thoc2	3.64116e-09	-0.837068	0.206	0.069	8.92813e-05			Usp47	9.62392e-11	-0.655377	0.199	0.068	2.35979e-06			Aldh5a1	1.01643e-10	-0.23573	0.19	0.092	2.49228e-06			Guk1	3.02895e-08	-0.309827	0.248	0.13	0.000742698
Ncbp2	3.67032e-09	-0.63432	0.257	0.105	8.99962e-05			Jak1	1.01695e-12	-0.656167	0.21	0.064	2.49356e-08			Evl	3.68384e-08	-0.235732	0.173	0.093	0.000903277			Zc3h18	6.53254e-10	-0.309938	0.2	0.083	1.60178e-05
Map7	3.68966e-09	-0.423381	0.131	0.019	9.04706e-05			Xrn2	7.76671e-10	-0.656323	0.152	0.044	1.9044e-05			Stard3nl	9.51766e-11	-0.235735	0.129	0.049	2.33373e-06			Sfswap	3.3226e-08	-0.310355	0.379	0.232	0.000814701
Pkm	4.00689e-09	0.60389	0.485	0.62	9.8249e-05			Srrm1	1.21222e-10	-0.658888	0.319	0.152	2.97237e-06			Cdc42ep4	1.90062e-08	-0.235832	0.139	0.066	0.000466031			Hip1	2.42892e-07	-0.310932	0.299	0.176	0.00595571
Sdk2	4.2033e-09	-0.617448	0.158	0.036	0.000103065			Slc38a1	1.19871e-12	-0.659899	0.286	0.113	2.93925e-08			Yap1	6.63334e-11	-0.235976	0.163	0.072	1.62649e-06			Tcf12	2.7267e-10	-0.310974	0.272	0.133	6.68587e-06
Gclc	4.28183e-09	-0.680709	0.189	0.055	0.00010499			Zfp292	6.53758e-08	-0.661415	0.192	0.081	0.00160301			Dusp11	5.19142e-10	-0.236071	0.215	0.114	1.27294e-05			Mrpl18	9.69905e-08	-0.311091	0.231	0.122	0.00237821
Mlc1	4.36312e-09	-0.863897	0.125	0.017	0.000106984			Rsrc2	8.61823e-14	-0.661996	0.302	0.117	2.11319e-09			Tjp2	3.94165e-09	-0.236188	0.282	0.173	9.66492e-05			Arpc5	2.47032e-11	-0.311214	0.381	0.205	6.05723e-07
Mat2b	4.47996e-09	-0.225179	0.183	0.05	0.000109849			Clmp	2.95054e-07	-0.662224	0.125	0.042	0.00723472			Itm2c	3.37529e-08	-0.236273	0.54	0.408	0.00082762			Secisbp2	4.35235e-09	-0.311226	0.129	0.042	0.00010672
Nktr	4.48195e-09	-0.644381	0.406	0.235	0.000109897			Chd3os	1.45513e-12	-0.663916	0.226	0.076	3.56798e-08			Sh3glb1	1.16107e-07	-0.236731	0.274	0.176	0.00284694			Tspan6	7.34293e-10	-0.311408	0.216	0.093	1.80049e-05
Ankhd1	4.48975e-09	-0.652453	0.225	0.083	0.000110089			Tagln3	4.81041e-19	-0.665816	0.229	0.046	1.17951e-14			Fbxo22	5.90918e-08	-0.236871	0.123	0.057	0.00144893			E130308A19Rik	1.4826e-08	-0.311556	0.151	0.058	0.000363534
Vcp-rs	4.54107e-09	-0.422485	0.107	0.008	0.000111347			Frrs1l	7.47162e-12	-0.666752	0.182	0.052	1.83204e-07			Zc3h18	1.09516e-07	-0.237097	0.141	0.071	0.00268533			Psmd5	8.37883e-08	-0.311791	0.144	0.058	0.00205449
Pcbp3	4.56426e-09	0.65112	0.125	0.26	0.000111916			Mgea5	1.87769e-13	-0.66751	0.39	0.184	4.60409e-09			Utp14a	5.00633e-10	-0.237121	0.109	0.039	1.22755e-05			Zmym2	4.44509e-08	-0.312345	0.115	0.037	0.00108994
Rtn4	4.57772e-09	0.665947	0.518	0.645	0.000112246			Fcrla	7.94659e-17	-0.668246	0.111	0	1.9485e-12			Gng12	5.77963e-09	-0.237687	0.293	0.181	0.000141716			Smarce1	6.70705e-13	-0.312783	0.285	0.123	1.64457e-08
Dek	4.76959e-09	-0.727878	0.192	0.058	0.00011695			Ralbp1	9.4296e-09	-0.668488	0.183	0.071	0.000231214			Ptprf	2.70547e-08	-0.237882	0.362	0.243	0.000663381			Hdac11	2.74378e-08	-0.313842	0.116	0.037	0.000672774
Papola	4.92824e-09	-0.402384	0.274	0.114	0.00012084			Mrpl9	1.02852e-09	-0.668809	0.125	0.03	2.52193e-05			Rbmxl1	3.77355e-08	-0.238094	0.118	0.052	0.000925275			Tsnax	2.21496e-08	-0.313943	0.229	0.112	0.000543108
Fxyd6	4.92919e-09	0.661633	0.586	0.69	0.000120864			Kif3a	2.93398e-11	-0.669182	0.238	0.091	7.19411e-07			Taf11	3.7989e-08	-0.238194	0.106	0.044	0.000931491			Gigyf1	1.27925e-10	-0.314118	0.174	0.062	3.13671e-06
Tmem256	4.95705e-09	0.768331	0.292	0.432	0.000121547			Zwint	2.76465e-12	-0.669429	0.432	0.23	6.77892e-08			Zfp354c	2.15408e-08	-0.238373	0.105	0.042	0.00052818			Pbdc1	1.66706e-08	-0.314402	0.146	0.054	0.000408763
Spred2	4.96021e-09	-0.652606	0.186	0.055	0.000121624			Aggf1	3.47128e-11	-0.669901	0.159	0.042	8.51157e-07			Ctnnbl1	4.06422e-08	-0.239206	0.171	0.092	0.000996548			Abhd16a	1.37369e-08	-0.314733	0.135	0.048	0.000336829
Arid4b	5.26107e-09	-0.562129	0.226	0.083	0.000129001			Stox2	2.54267e-10	-0.670161	0.305	0.144	6.23462e-06			Thap11	3.31444e-07	-0.239328	0.111	0.051	0.00812701			Pum1	1.81308e-10	-0.315064	0.257	0.118	4.44568e-06
Cwc15	5.31358e-09	-0.738069	0.282	0.125	0.000130289			Satb1	8.83963e-12	-0.671842	0.169	0.044	2.16748e-07			Alcam	1.47711e-09	-0.239378	0.187	0.095	3.62186e-05			Surf2	1.49595e-09	-0.315206	0.136	0.043	3.66807e-05
Ptov1	5.3988e-09	0.823323	0.379	0.518	0.000132379			Lmo3	2.64506e-09	-0.672356	0.19	0.071	6.48569e-05			Terf2ip	1.12894e-07	-0.23978	0.102	0.043	0.00276815			Stx5a	2.46715e-09	-0.315392	0.163	0.062	6.04945e-05
Purb	5.69109e-09	-0.686686	0.562	0.418	0.000139545			Cd81	4.19215e-13	-0.674221	0.291	0.115	1.02791e-08			Eno1	4.54483e-09	-0.240027	0.232	0.135	0.000111439			Celf4	1.58183e-08	-0.316126	0.144	0.053	0.000387865
Rbm39	5.75314e-09	-0.765596	0.46	0.31	0.000141067			Sec13	4.89985e-13	-0.674251	0.194	0.052	1.20144e-08			Psmd14	9.49422e-11	-0.240433	0.199	0.098	2.32798e-06			Prpf40b	1.72807e-08	-0.316473	0.201	0.093	0.000423722
Kif3a	5.88292e-09	-0.687171	0.396	0.233	0.000144249			Zfp608	2.98517e-10	-0.674388	0.15	0.041	7.31964e-06			Rsu1	1.28993e-07	-0.240615	0.112	0.05	0.00316291			Kif5c	5.28955e-10	-0.318261	0.177	0.067	1.297e-05
Susd4	5.97946e-09	-0.532139	0.26	0.105	0.000146616			Glg1	1.59034e-12	-0.675311	0.257	0.096	3.89951e-08			Sh3bp1	1.0996e-07	-0.241071	0.128	0.062	0.00269622			Psmd12	7.80468e-08	-0.318541	0.286	0.162	0.00191371
Mtif2	6.08441e-09	-0.50217	0.152	0.033	0.00014919			Thoc2	1.10098e-10	-0.675449	0.169	0.049	2.6996e-06			Rps14	5.77351e-11	-0.241074	0.632	0.458	1.41566e-06			Dlst	6.47518e-09	-0.319065	0.278	0.146	0.000158771
Ddi2	6.30764e-09	-0.542631	0.206	0.066	0.000154663			Chd7	6.20288e-10	-0.676534	0.141	0.037	1.52095e-05			Timm8b	3.18467e-11	-0.241145	0.296	0.169	7.8088e-07			Usp10	1.26609e-07	-0.319146	0.193	0.094	0.00310445
Nsrp1	6.35022e-09	-0.663397	0.157	0.036	0.000155707			Bclaf1	7.00853e-13	-0.677795	0.393	0.193	1.71849e-08			Aebp2	2.26402e-09	-0.241171	0.142	0.064	5.55138e-05			Trp53bp1	1.7988e-10	-0.31933	0.194	0.075	4.41067e-06
Ccnt2	6.37152e-09	-0.644095	0.263	0.111	0.00015623			Mef2a	7.86125e-12	-0.677939	0.229	0.081	1.92758e-07			Gnai3	1.60434e-08	-0.241265	0.168	0.088	0.000393385			Gatad2b	4.48065e-08	-0.319383	0.201	0.094	0.00109865
Chst1	6.41082e-09	0.711746	0.36	0.499	0.000157193			Cct6a	3.12426e-12	-0.678555	0.342	0.159	7.66069e-08			Ginm1	3.14737e-07	-0.241316	0.129	0.065	0.00771735			Otud7b	8.39708e-09	-0.319616	0.148	0.054	0.000205896
Swi5	6.53131e-09	0.545792	0.486	0.604	0.000160148			Vps36	3.18795e-12	-0.679475	0.208	0.064	7.81686e-08			Tacc1	8.30941e-10	-0.241537	0.131	0.054	2.03747e-05			Arrdc4	2.60465e-09	-0.320329	0.151	0.053	6.3866e-05
Vldlr	6.60998e-09	-0.405113	0.226	0.083	0.000162077			Zfp207	3.04678e-12	-0.679614	0.235	0.083	7.47071e-08			Aifm1	1.00501e-07	-0.242206	0.119	0.055	0.00246427			Bloc1s6	8.16912e-10	-0.3207	0.1	0.021	2.00307e-05
Atp5b	6.77811e-09	-0.587012	0.714	0.604	0.000166199			Lztr1	2.79834e-10	-0.680659	0.18	0.059	6.86154e-06			Abhd16a	8.17418e-08	-0.242332	0.128	0.061	0.00200431			Cdc42	9.70812e-12	-0.321594	0.477	0.272	2.38043e-07
Mphosph10	6.83421e-09	-0.524932	0.17	0.044	0.000167575			Shtn1	9.37551e-11	-0.680716	0.423	0.236	2.29887e-06			B2m	2.36713e-12	-0.242448	0.176	0.074	5.80421e-08			Nfasc	1.77537e-07	-0.321865	0.209	0.106	0.00435321
Zfp280d	6.91831e-09	-0.384564	0.132	0.022	0.000169637			Hook3	1.60966e-07	-0.681204	0.122	0.039	0.00394689			Clta	5.25537e-10	-0.242803	0.483	0.339	1.28862e-05			Txndc9	4.22109e-10	-0.321929	0.167	0.059	1.03501e-05
Dpysl3	6.92208e-09	0.462558	0.761	0.825	0.000169729			Cbl	3.00091e-09	-0.685154	0.12	0.029	7.35822e-05			Snta1	8.93473e-10	-0.242881	0.242	0.137	2.19079e-05			Parp6	5.60099e-09	-0.322021	0.167	0.066	0.000137336
Efhd2	6.92477e-09	-0.778207	0.2	0.066	0.000169795			Mex3b	2.83717e-10	-0.686159	0.102	0.015	6.95675e-06			Sugt1	3.05043e-07	-0.24302	0.159	0.087	0.00747965			Snx2	6.14639e-09	-0.322449	0.113	0.032	0.000150709
Gprin1	7.00188e-09	0.731695	0.348	0.49	0.000171686			Dab1	1.31028e-11	-0.687012	0.219	0.076	3.21281e-07			Rsrp1	3.92981e-08	-0.243291	0.354	0.245	0.000963591			Phldb1	4.82649e-13	-0.322614	0.314	0.139	1.18346e-08
Sec62	7.17836e-09	-0.816077	0.425	0.269	0.000176013			Eml5	4.07401e-09	-0.688324	0.235	0.103	9.98948e-05			Sdf4	1.25475e-10	-0.243595	0.34	0.207	3.07665e-06			Tcf3	3.04294e-09	-0.323102	0.299	0.16	7.46129e-05
Mark3	7.23928e-09	-0.723957	0.408	0.241	0.000177507			Casc4	1.4991e-11	-0.688715	0.162	0.042	3.67579e-07			Alas1	9.98351e-11	-0.244035	0.109	0.037	2.44796e-06			Vps52	3.79801e-09	-0.323548	0.154	0.056	9.31271e-05
Irs2	7.35665e-09	-0.629388	0.209	0.072	0.000180385			Gm3764	8.05391e-14	-0.689111	0.478	0.248	1.97482e-09			Dnajc1	4.07508e-07	-0.244047	0.138	0.072	0.00999209			Wasf3	2.15072e-07	-0.323648	0.194	0.098	0.00527357
Ufsp2	7.52381e-09	-0.796756	0.196	0.064	0.000184484			Sorbs2	2.08281e-12	-0.689216	0.245	0.088	5.10704e-08			Gpm6a	2.6813e-10	-0.244107	0.556	0.413	6.57456e-06			Rbck1	9.06127e-08	-0.323961	0.172	0.078	0.00222182
Bdnf	8.04976e-09	-0.77638	0.27	0.119	0.00019738			Cask	5.88666e-08	-0.68963	0.256	0.13	0.00144341			Tcta	2.71114e-09	-0.244525	0.119	0.048	6.64773e-05			Erbb4	2.09742e-08	-0.325036	0.232	0.117	0.000514288
2900076A07Rik	8.11804e-09	-0.466198	0.12	0.017	0.000199054			Chn1	3.39094e-11	-0.691095	0.166	0.046	8.31459e-07			A830082K12Rik	1.84057e-09	-0.244776	0.131	0.055	4.51307e-05			Snx32	3.0466e-08	-0.325251	0.133	0.048	0.000747026
St6galnac5	8.28328e-09	-0.831581	0.271	0.122	0.000203106			Srsf2	2.54607e-14	-0.691974	0.379	0.171	6.24297e-10			Aktip	1.8407e-10	-0.244996	0.273	0.156	4.5134e-06			Klhl24	4.09647e-08	-0.325443	0.101	0.029	0.00100445
Eps8	8.34437e-09	-0.635658	0.16	0.039	0.000204604			Papola	8.14285e-15	-0.692534	0.21	0.054	1.99663e-10			Med10	2.19514e-11	-0.245147	0.204	0.098	5.38249e-07			Tmeff2	9.26458e-09	-0.325513	0.14	0.05	0.000227167
Galnt14	8.47175e-09	-0.666174	0.152	0.036	0.000207727			Dusp12	2.63155e-08	-0.694269	0.102	0.024	0.000645257			Nelfb	3.876e-09	-0.245337	0.144	0.066	9.50395e-05			Rev3l	2.71775e-08	-0.326305	0.353	0.211	0.000666392
Pja2	8.73916e-09	-0.739148	0.313	0.155	0.000214284			Akr1a1	7.10133e-16	-0.697584	0.473	0.235	1.74125e-11			Phc3	1.22319e-07	-0.245379	0.145	0.074	0.00299927			Rnf144a	1.36417e-09	-0.326489	0.215	0.094	3.34495e-05
Faap100	8.8908e-09	0.731758	0.12	0.249	0.000218003			Nhsl1	2.80955e-11	-0.697646	0.109	0.015	6.88902e-07			Herc1	3.05497e-10	-0.245682	0.127	0.049	7.49078e-06			Evl	6.57699e-12	-0.326565	0.289	0.131	1.61268e-07
Nol8	8.99874e-09	-0.481991	0.116	0.014	0.000220649			Arglu1	4.49644e-15	-0.698205	0.48	0.242	1.10253e-10			Lix1	7.23317e-11	-0.246181	0.194	0.095	1.77357e-06			Ercc5	1.7031e-08	-0.326749	0.178	0.077	0.000417601
Pcmtd1	9.01421e-09	-0.543605	0.234	0.089	0.000221028			Ccdc47	2.54242e-10	-0.698525	0.187	0.064	6.234e-06			Tcf3	2.8084e-08	-0.246355	0.21	0.12	0.000688619			Slc25a27	3.50414e-08	-0.327346	0.108	0.032	0.000859216
Vgll4	9.55247e-09	-0.274104	0.12	0.017	0.000234227			Tab2	1.37127e-13	-0.698629	0.229	0.071	3.36234e-09			Aldh6a1	1.7475e-08	-0.246377	0.178	0.094	0.000428487			Pde7a	3.15181e-08	-0.327515	0.143	0.054	0.000772824
Nova2	9.65808e-09	0.696794	0.225	0.366	0.000236816			Dnmt3a	7.9838e-14	-0.700544	0.376	0.171	1.95763e-09			Plppr2	2.13887e-07	-0.246497	0.1	0.043	0.00524451			Timm8b	1.20365e-11	-0.327521	0.321	0.157	2.95136e-07
Ap2a1	9.66075e-09	0.773778	0.184	0.324	0.000236882			Braf	2.04808e-08	-0.701366	0.212	0.091	0.000502189			Thap12	1.21222e-07	-0.246528	0.235	0.145	0.00297236			Cdadc1	6.63562e-08	-0.32792	0.137	0.053	0.00162705
Adgrb2	9.77795e-09	0.788914	0.222	0.357	0.000239755			Hspd1	8.33434e-11	-0.701512	0.222	0.086	2.04358e-06			Matr3	2.28749e-08	-0.246547	0.235	0.14	0.000560892			Pja2	6.25283e-09	-0.328025	0.134	0.045	0.000153319
Celf3	9.82792e-09	0.622477	0.261	0.399	0.000240981			Fnbp4	3.84004e-12	-0.7017	0.205	0.064	9.41577e-08			Sncaip	6.55125e-11	-0.246643	0.109	0.036	1.60637e-06			Ypel3	4.37618e-09	-0.328607	0.194	0.083	0.000107304
Neo1	9.85519e-09	0.736374	0.25	0.388	0.000241649			Ylpm1	1.55346e-11	-0.704856	0.25	0.098	3.80907e-07			Anapc16	9.42083e-09	-0.246804	0.341	0.224	0.000230999			Tmem186	2.86514e-08	-0.328893	0.112	0.035	0.000702531
Sept8	1.00337e-08	-0.868272	0.274	0.127	0.000246027			Kif1b	1.15904e-14	-0.705233	0.52	0.287	2.84197e-10			Sox2ot	1.0493e-08	-0.24681	0.145	0.069	0.000257289			Setd7	2.62427e-09	-0.329193	0.179	0.072	6.43471e-05
Fxr1	1.04673e-08	-0.495835	0.264	0.114	0.000256657			Plcb4	5.15276e-08	-0.705419	0.19	0.081	0.00126346			Dnajc24	1.25903e-09	-0.24683	0.105	0.038	3.08714e-05			Hmgb3	7.07459e-12	-0.329343	0.364	0.187	1.73469e-07
Tenm3	1.09565e-08	-0.544166	0.189	0.058	0.000268654			mt-Cytb	6.24882e-26	-0.706013	0.922	0.755	1.53221e-21			Poldip2	9.01451e-10	-0.247115	0.232	0.13	2.21036e-05			Gsk3b	6.1825e-08	-0.329795	0.379	0.238	0.00151595
Ylpm1	1.11986e-08	-0.605906	0.325	0.169	0.000274589			Ttc3	4.38369e-22	-0.706128	0.797	0.557	1.07488e-17			Tmem59	2.53926e-09	-0.247587	0.305	0.188	6.22627e-05			Ccdc174	5.66259e-08	-0.329963	0.136	0.051	0.00138847
Gnaq	1.12557e-08	-0.629059	0.47	0.313	0.00027599			Tgs1	6.15425e-10	-0.706732	0.131	0.032	1.50902e-05			Gatad2b	2.67968e-09	-0.247746	0.152	0.071	6.57057e-05			Bmyc	8.53035e-08	-0.330859	0.116	0.04	0.00209164
Vsnl1	1.14167e-08	0.792212	0.46	0.582	0.000279937			Hnrnpc	9.14175e-16	-0.707415	0.462	0.223	2.24156e-11			Napg	8.45037e-10	-0.248276	0.119	0.046	2.07203e-05			Gpr27	1.40716e-07	-0.331323	0.11	0.037	0.00345036
Sh2d5	1.15666e-08	-0.338859	0.165	0.042	0.000283613			Trip11	1.49952e-10	-0.707507	0.136	0.032	3.67683e-06			Ctcf	2.62403e-07	-0.248407	0.139	0.071	0.00643412			Stx16	1.88014e-12	-0.331645	0.205	0.072	4.6101e-08
Iqgap1	1.20109e-08	-0.637313	0.196	0.064	0.000294508			Cdk5r1	2.35812e-16	-0.707785	0.423	0.186	5.7821e-12			Sdhc	1.00807e-11	-0.248416	0.517	0.354	2.4718e-07			Snapin	1.64555e-09	-0.331993	0.13	0.04	4.03488e-05
Dnal1	1.22568e-08	-0.607862	0.21	0.075	0.000300537			Myo9a	3.17895e-10	-0.709962	0.171	0.054	7.79478e-06			Eif4g2	1.29542e-11	-0.248778	0.485	0.33	3.17636e-07			Grin3a	7.20728e-09	-0.332149	0.153	0.058	0.000176722
Nsg2	1.22971e-08	-0.5222	0.729	0.634	0.000301524			Cnot7	7.1824e-13	-0.711415	0.235	0.079	1.76112e-08			Trip4	3.75312e-08	-0.249161	0.129	0.061	0.000920266			Rab2b	7.18754e-08	-0.33228	0.1	0.029	0.00176238
Bdp1	1.26319e-08	-0.700114	0.2	0.069	0.000309735			Zfp605	2.34008e-16	-0.711937	0.113	0.002	5.73787e-12			Fam133b	8.33327e-14	-0.249555	0.126	0.037	2.04332e-09			Nap1l5	1.87294e-12	-0.332818	0.377	0.192	4.59245e-08
Hspd1	1.29493e-08	-0.563151	0.331	0.169	0.000317516			Hnrnpr	1.94772e-11	-0.712502	0.245	0.093	4.7758e-07			Kctd3	2.4678e-08	-0.249774	0.104	0.042	0.000605105			Mtss1	2.74261e-07	-0.333095	0.246	0.136	0.00672489
Ctbp1	1.29506e-08	0.545652	0.382	0.524	0.000317548			Myh10	3.72051e-11	-0.713033	0.212	0.073	9.12269e-07			Rps27l	8.97602e-08	-0.249842	0.203	0.118	0.00220092			Pmpcb	2.05575e-09	-0.333286	0.174	0.069	5.0407e-05
Rabggtb	1.32204e-08	-0.557104	0.234	0.091	0.000324164			Eml6	1.58158e-11	-0.714104	0.118	0.019	3.87804e-07			Ubl3	7.02485e-13	-0.249847	0.235	0.116	1.72249e-08			Timmdc1	2.30506e-07	-0.333565	0.13	0.051	0.005652
Ubxn4	1.33262e-08	-0.643476	0.424	0.258	0.000326758			Tceal9	2.33244e-13	-0.7143	0.231	0.073	5.71913e-09			Yaf2	4.94724e-09	-0.250198	0.134	0.06	0.000121306			Trafd1	6.63523e-10	-0.333908	0.322	0.173	1.62696e-05
Hook3	1.34128e-08	-0.442074	0.181	0.053	0.000328882			Tmeff1	4.53959e-17	-0.714685	0.219	0.049	1.11311e-12			Smim15	4.89215e-10	-0.250353	0.186	0.093	1.19956e-05			Eif3e	4.75385e-11	-0.334021	0.301	0.149	1.16564e-06
Gm10260	1.34724e-08	-0.540459	0.103	0.008	0.000330343			Prpf4b	1.55224e-12	-0.714894	0.192	0.054	3.80609e-08			Srek1	9.92762e-09	-0.251162	0.194	0.105	0.000243425			Rrp36	3.62646e-09	-0.334255	0.112	0.03	8.89208e-05
Rrp36	1.35084e-08	-0.542938	0.226	0.086	0.000331225			Pcmtd1	3.96598e-12	-0.716282	0.164	0.041	9.72458e-08			Aak1	3.68653e-08	-0.251325	0.144	0.071	0.000903938			Fam168b	1.39872e-14	-0.334259	0.481	0.258	3.42966e-10
Man1a2	1.35331e-08	-0.42229	0.25	0.105	0.000331833			Tle1	5.52438e-10	-0.717959	0.162	0.049	1.35458e-05			Tuba4a	6.97548e-12	-0.251363	0.299	0.17	1.71039e-07			4933434E20Rik	2.10416e-08	-0.334844	0.189	0.085	0.00051594
Arhgap17	1.36716e-08	-0.508198	0.129	0.022	0.000335228			Sox4	1.98517e-13	-0.71815	0.584	0.35	4.86764e-09			Slc25a44	1.14937e-07	-0.251728	0.133	0.065	0.00281825			Fam98b	5.67521e-08	-0.335422	0.193	0.091	0.00139156
Tbc1d10a	1.38905e-08	0.350066	0.052	0.155	0.000340595			Ptpra	1.08332e-11	-0.718799	0.325	0.152	2.6563e-07			Myl12b	7.72645e-09	-0.251884	0.282	0.174	0.000189452			Dhx30	2.70241e-08	-0.335949	0.262	0.141	0.000662632
Wdr66	1.43383e-08	0.544364	0.038	0.13	0.000351574			Fam133b	4.09138e-11	-0.719745	0.162	0.044	1.00321e-06			Trappc1	5.31729e-10	-0.25215	0.127	0.051	1.3038e-05			Aamdc	3.6226e-08	-0.335998	0.176	0.078	0.00088826
Haghl	1.46426e-08	0.891265	0.164	0.299	0.000359038			Psmd1	5.69721e-11	-0.723186	0.229	0.086	1.39696e-06			Prpf38a	1.07473e-09	-0.252233	0.118	0.046	2.63524e-05			Cab39	1.01915e-10	-0.336562	0.259	0.118	2.49897e-06
Ktn1	1.46891e-08	-0.789159	0.261	0.119	0.000360177			Smad4	8.05802e-09	-0.723389	0.113	0.027	0.000197583			Pik3ip1	2.28368e-13	-0.252246	0.178	0.072	5.59959e-09			Hdhd2	3.9502e-09	-0.336991	0.174	0.07	9.68589e-05
Iws1	1.54649e-08	-0.413959	0.194	0.061	0.000379199			Akap9	2.26684e-09	-0.723453	0.275	0.13	5.5583e-05			Ehbp1	6.76322e-09	-0.252438	0.119	0.05	0.000165834			Thrap3	1.14018e-11	-0.337464	0.204	0.077	2.79573e-07
Ccdc47	1.56241e-08	-0.599287	0.269	0.119	0.000383104			Nucks1	1.41134e-11	-0.723537	0.337	0.162	3.46062e-07			Myo10	1.13181e-07	-0.252511	0.454	0.334	0.0027752			Cmpk1	2.31407e-09	-0.337507	0.17	0.066	5.6741e-05
BC005561	1.5946e-08	-0.424751	0.165	0.044	0.000390997			Ttbk2	4.21802e-13	-0.723905	0.168	0.039	1.03426e-08			Katnal1	5.35301e-08	-0.252904	0.1	0.041	0.00131256			Papss1	1.22259e-07	-0.337648	0.248	0.134	0.00299779
Olfm2	1.60261e-08	0.754326	0.271	0.416	0.00039296			Hsbp1	1.92635e-16	-0.724498	0.593	0.334	4.7234e-12			Cmas	1.99393e-09	-0.253555	0.135	0.06	4.88913e-05			Rbm17	3.32721e-10	-0.337745	0.307	0.158	8.15832e-06
E330034L11Rik	1.62705e-08	-0.439826	0.112	0.014	0.000398952			Pcca	9.54125e-11	-0.725223	0.101	0.014	2.33951e-06			Tsc22d1	3.94734e-11	-0.254032	0.399	0.257	9.67887e-07			Gramd4	7.72447e-08	-0.337885	0.125	0.045	0.00189404
Cd81	1.63445e-08	-0.806062	0.395	0.235	0.000400767			Atp2b1	1.02128e-08	-0.725376	0.272	0.135	0.000250419			Nim1k	2.31418e-07	-0.254298	0.174	0.097	0.00567436			Rab11a	5.30357e-10	-0.338215	0.263	0.126	1.30044e-05
Rims3	1.64101e-08	0.724872	0.089	0.208	0.000402376			Fnbp1	1.13722e-08	-0.725734	0.153	0.052	0.000278847			Tm2d1	6.07029e-09	-0.254685	0.1	0.037	0.000148844			Ube2e3	1.46001e-09	-0.338323	0.276	0.138	3.57994e-05
Cadps	1.69454e-08	-0.619323	0.312	0.158	0.000415502			Nsg2	2.45991e-17	-0.726799	0.714	0.486	6.03171e-13			Gapvd1	7.876e-08	-0.255436	0.148	0.075	0.00193119			Tecpr1	3.10667e-09	-0.3386	0.121	0.035	7.61754e-05
Aspscr1	1.72138e-08	0.346498	0.03	0.116	0.000422082			Bptf	2.02272e-11	-0.72701	0.268	0.11	4.95972e-07			Tmem50a	2.08781e-09	-0.255531	0.281	0.169	5.1193e-05			Gnl3l	8.94807e-09	-0.338621	0.171	0.07	0.000219407
Asap1	1.73054e-08	-0.607013	0.237	0.094	0.000424328			Lrrfip1	1.71705e-11	-0.727226	0.231	0.086	4.21021e-07			Dpy30	1.34642e-07	-0.255673	0.126	0.061	0.00330141			Csad	2.97551e-09	-0.338711	0.121	0.035	7.29594e-05
Thoc7	1.77334e-08	-0.791485	0.255	0.111	0.000434822			Snx4	1.37323e-08	-0.728379	0.146	0.049	0.000336715			Mta2	3.11269e-11	-0.25589	0.161	0.069	7.63231e-07			Setdb1	1.82002e-08	-0.339038	0.143	0.053	0.000446268
Ppp2cb	1.818e-08	-0.476728	0.152	0.036	0.000445774			Luc7l3	1.31109e-14	-0.730027	0.497	0.269	3.21479e-10			Mmadhc	1.72201e-08	-0.256338	0.155	0.077	0.000422237			Yaf2	1.03705e-07	-0.339132	0.116	0.04	0.00254285
Gapvd1	1.83453e-08	-0.744576	0.267	0.119	0.000449826			Dlx1	3.40137e-13	-0.730683	0.607	0.385	8.34017e-09			Syt11	5.65426e-09	-0.256934	0.712	0.587	0.000138642			Fbxo9	2.87677e-10	-0.339511	0.159	0.054	7.05383e-06
Lcor	2.07718e-08	-0.536488	0.149	0.036	0.000509324			Pkd2	3.85531e-11	-0.731647	0.125	0.024	9.45322e-07			Hnrnpr	3.9361e-10	-0.25708	0.173	0.083	9.65132e-06			Tmem59	8.8856e-12	-0.340037	0.266	0.115	2.17875e-07
Epop	2.08528e-08	0.553965	0.046	0.144	0.000511312			Mbtd1	6.4988e-11	-0.731735	0.127	0.025	1.59351e-06			Cxxc1	1.92234e-08	-0.257953	0.103	0.041	0.000471359			Flii	1.58522e-08	-0.34014	0.108	0.03	0.000388696
Slc16a14	2.11908e-08	-0.349612	0.132	0.025	0.000519597			Srrm4	8.52936e-12	-0.732288	0.182	0.052	2.0914e-07			Psmf1	3.44266e-07	-0.258366	0.112	0.052	0.00844139			Ncoa1	9.34478e-08	-0.34054	0.146	0.061	0.00229134
Taok2	2.13445e-08	0.657737	0.258	0.396	0.000523368			Zfp638	2.71312e-11	-0.733478	0.263	0.106	6.65257e-07			Cdh11	1.37183e-09	-0.258521	0.116	0.045	3.36373e-05			Sap30l	3.4613e-08	-0.341615	0.191	0.088	0.00084871
Pura	2.14564e-08	-0.469966	0.148	0.033	0.000526111			BC003331	2.40873e-14	-0.735493	0.203	0.052	5.9062e-10			2810459M11Rik	6.90198e-13	-0.258522	0.417	0.26	1.69237e-08			Uhrf1bp1l	2.61221e-07	-0.341621	0.105	0.035	0.00640515
Bloc1s6	2.15007e-08	-0.644065	0.215	0.08	0.000527196			Afdn	1.57895e-12	-0.736932	0.247	0.088	3.87157e-08			Hypk	4.65152e-12	-0.258601	0.334	0.198	1.14055e-07			Rnf216	1.39118e-08	-0.341802	0.166	0.069	0.000341118
Rasl10b	2.20012e-08	0.669711	0.118	0.244	0.000539469			Zfp91	1.19196e-13	-0.737027	0.284	0.106	2.92269e-09			Pxdn	3.14729e-10	-0.25862	0.108	0.038	7.71716e-06			Efr3a	7.5207e-08	-0.342043	0.132	0.05	0.00184407
Zfp106	2.20346e-08	-0.84038	0.245	0.105	0.000540287			Rnf20	3.12829e-10	-0.737262	0.18	0.061	7.67056e-06			Fam216a	8.8147e-09	-0.25906	0.119	0.05	0.000216136			Pten	6.66012e-11	-0.342471	0.146	0.043	1.63306e-06
Ckap4	2.27421e-08	0.695075	0.148	0.274	0.000557637			4930402H24Rik	3.54822e-12	-0.737394	0.298	0.125	8.70023e-08			Abr	1.18441e-08	-0.259152	0.255	0.154	0.000290418			Ip6k1	1.02188e-09	-0.342474	0.242	0.114	2.50565e-05
Cdk5r2	2.31192e-08	0.615666	0.48	0.587	0.000566882			Psma4	1.76069e-12	-0.738477	0.215	0.071	4.31722e-08			Rnf41	1.42952e-09	-0.259525	0.142	0.063	3.50518e-05			Mageh1	2.04396e-11	-0.34254	0.249	0.107	5.0118e-07
Flrt1	2.37308e-08	-0.521262	0.203	0.072	0.00058188			Robo2	1.12827e-09	-0.742514	0.289	0.14	2.76652e-05			Epdr1	9.9186e-09	-0.259536	0.235	0.137	0.000243204			Scaf8	8.21842e-09	-0.343082	0.136	0.046	0.000201516
Pcm1	2.39419e-08	-0.654429	0.21	0.08	0.000587055			Rbx1	4.67905e-15	-0.744062	0.429	0.203	1.1473e-10			Tjp1	2.21577e-11	-0.259665	0.112	0.037	5.43307e-07			Paip1	2.90948e-09	-0.343374	0.209	0.094	7.13404e-05
Ptpro	2.42117e-08	0.73652	0.123	0.249	0.000593671			Rps3a3	2.4116e-15	-0.74471	0.123	0.008	5.91325e-11			Fundc2	8.21301e-09	-0.260105	0.138	0.064	0.000201383			Sec61b	1.67899e-10	-0.344142	0.235	0.104	4.11688e-06
Fnbp1l	2.44865e-08	-0.57681	0.562	0.44	0.00060041			Pabpc1	1.20872e-13	-0.745877	0.303	0.12	2.96379e-09			Eif1ax	1.90285e-08	-0.260166	0.25	0.153	0.000466578			Ppp3ca	7.13506e-11	-0.344396	0.353	0.192	1.74952e-06
Plat	2.47363e-08	-0.619399	0.139	0.03	0.000606534			Slc25a4	8.61439e-20	-0.74608	0.734	0.475	2.11225e-15			Mgst1	2.27473e-09	-0.260478	0.22	0.121	5.57764e-05			Grb10	1.87298e-08	-0.344686	0.107	0.03	0.000459254
Zrsr1	2.50569e-08	-0.645904	0.206	0.075	0.000614394			Tmod2	3.60478e-12	-0.749099	0.317	0.145	8.83892e-08			Clcn2	2.08891e-10	-0.260782	0.115	0.041	5.12202e-06			Dnaja2	1.7482e-09	-0.344833	0.235	0.11	4.28659e-05
Prepl	2.57684e-08	-0.445132	0.163	0.044	0.000631841			Olfm1	1.99155e-20	-0.74927	0.663	0.373	4.88329e-16			Med19	1.6792e-08	-0.260916	0.116	0.049	0.000411741			Ccdc127	5.98797e-08	-0.344836	0.15	0.061	0.00146825
Serpine2	2.63068e-08	-1.01171	0.226	0.091	0.000645042			Angel2	2.99725e-11	-0.750231	0.205	0.071	7.34927e-07			Paip2	5.2733e-11	-0.26135	0.276	0.156	1.29301e-06			Yeats2	5.32609e-11	-0.344839	0.201	0.077	1.30596e-06
Pafah1b1	2.78878e-08	-0.723026	0.557	0.443	0.000683809			Pcnp	3.00796e-15	-0.751997	0.145	0.019	7.37553e-11			Usp47	2.32498e-11	-0.261962	0.146	0.059	5.70086e-07			Smyd2	3.8648e-10	-0.345002	0.258	0.122	9.47648e-06
Adora1	2.81404e-08	-0.773212	0.402	0.247	0.000690003			Hnrnpu	2.10847e-14	-0.753515	0.187	0.042	5.16996e-10			Ssfa2	1.41778e-10	-0.26237	0.11	0.038	3.47641e-06			Sec24b	4.68789e-10	-0.345371	0.156	0.053	1.14947e-05
Tcaf1	2.86364e-08	-0.668407	0.559	0.438	0.000702164			Mga	4.95153e-12	-0.754013	0.169	0.044	1.21411e-07			Polr3h	8.93725e-09	-0.262571	0.31	0.199	0.000219141			Dll1	1.26429e-10	-0.346015	0.146	0.043	3.10003e-06
Lrrc73	2.88022e-08	0.681634	0.283	0.418	0.00070623			Ptp4a2	2.32737e-14	-0.756012	0.337	0.142	5.70671e-10			Leprot	1.21715e-07	-0.262616	0.109	0.048	0.00298444			Unc50	6.76751e-09	-0.346268	0.111	0.03	0.000165939
Ammecr1l	2.88821e-08	-0.445448	0.171	0.05	0.000708188			Mtdh	1.29868e-10	-0.759936	0.189	0.062	3.18437e-06			Actr3	1.29103e-09	-0.263728	0.16	0.076	3.16561e-05			Immp1l	1.91577e-09	-0.346374	0.13	0.04	4.69747e-05
Slc7a6os	2.90624e-08	-0.428758	0.126	0.022	0.00071261			Eid1	1.08119e-15	-0.761874	0.541	0.302	2.65107e-11			Cbr3	1.05639e-11	-0.264023	0.213	0.105	2.59026e-07			G3bp2	4.07731e-09	-0.346705	0.254	0.126	9.99757e-05
Dctn6	2.99257e-08	-0.638915	0.221	0.086	0.000733778			Igf1r	2.36262e-11	-0.762478	0.15	0.035	5.79316e-07			Prelid1	2.32598e-09	-0.264165	0.125	0.052	5.70331e-05			Dync1li1	1.47011e-08	-0.34691	0.197	0.09	0.000360471
2610507B11Rik	2.9977e-08	-0.592806	0.273	0.125	0.000735036			Gpatch8	2.22309e-09	-0.762843	0.219	0.091	5.45102e-05			Bpgm	3.99591e-07	-0.264347	0.216	0.131	0.00979796			Satb1	2.24052e-09	-0.347139	0.143	0.048	5.49376e-05
Kdm2b	3.01653e-08	-0.419877	0.163	0.044	0.000739653			Dnajc9	9.76162e-13	-0.763745	0.166	0.039	2.39355e-08			Paxbp1	2.63484e-11	-0.264974	0.167	0.073	6.46063e-07			Med1	1.41964e-08	-0.347333	0.163	0.067	0.000348095
Zkscan3	3.04401e-08	-0.420646	0.181	0.055	0.000746392			Zyg11b	3.67114e-12	-0.766395	0.259	0.101	9.00164e-08			Foxg1	8.67789e-12	-0.265353	0.221	0.11	2.12782e-07			Rfx7	9.99545e-08	-0.347578	0.116	0.04	0.00245088
Gtf2a1	3.04658e-08	-0.572876	0.144	0.033	0.000747022			Igsf21	4.29611e-18	-0.766791	0.36	0.13	1.0534e-13			Srsf3	1.3942e-10	-0.265415	0.249	0.138	3.41859e-06			Ddx46	5.5056e-08	-0.347947	0.237	0.123	0.00134997
Leng8	3.07235e-08	0.639318	0.183	0.321	0.00075334			Taok3	6.98811e-11	-0.766868	0.263	0.11	1.71348e-06			Pmpcb	2.68622e-09	-0.265651	0.206	0.111	6.58661e-05			Cetn3	3.5881e-12	-0.348361	0.257	0.107	8.79802e-08
Bsg	3.09681e-08	0.516332	0.591	0.684	0.000759337			Sptan1	1.06701e-16	-0.767663	0.485	0.238	2.61632e-12			Cdc42se2	3.09777e-10	-0.265682	0.276	0.161	7.59574e-06			Grik3	1.40264e-09	-0.348377	0.193	0.08	3.43927e-05
Syt4	3.10502e-08	0.679729	0.582	0.684	0.00076135			Uri1	9.82657e-11	-0.768437	0.146	0.037	2.40947e-06			Yme1l1	9.97115e-09	-0.26579	0.118	0.05	0.000244493			Txnl4a	2.62788e-10	-0.348445	0.242	0.11	6.44355e-06
St6galnac6	3.24004e-08	0.714552	0.174	0.31	0.000794458			Ndufa6	1.74333e-10	-0.770023	0.325	0.166	4.27465e-06			Rps5	1.13537e-07	-0.265798	0.714	0.565	0.00278394			Casp3	4.56921e-08	-0.348719	0.21	0.104	0.00112037
Mthfd2	3.26665e-08	-0.50374	0.208	0.075	0.000800983			Zfp326	1.63838e-14	-0.770855	0.19	0.046	4.0173e-10			Ddx50	3.15897e-12	-0.266006	0.186	0.084	7.7458e-08			Arid1a	1.80422e-08	-0.349092	0.185	0.083	0.000442396
Mgat5b	3.29907e-08	0.702311	0.25	0.391	0.000808932			Atp6v1a	1.46774e-17	-0.771997	0.397	0.167	3.5989e-13			Cct4	6.82395e-08	-0.266152	0.189	0.107	0.00167323			2210016L21Rik	4.06063e-11	-0.349095	0.315	0.158	9.95668e-07
Rgs2	3.33052e-08	-0.587467	0.38	0.216	0.000816644			Nop58	6.52656e-10	-0.772118	0.231	0.098	1.60031e-05			Tmem55a	8.7341e-11	-0.266188	0.156	0.068	2.1416e-06			Clpx	4.41335e-08	-0.349101	0.101	0.029	0.00108215
Cdc42bpb	3.41265e-08	0.720797	0.187	0.316	0.000836782			Atp11b	1.39732e-13	-0.775716	0.215	0.064	3.42624e-09			Oxct1	1.57712e-07	-0.266782	0.59	0.457	0.0038671			Zcchc7	6.3456e-11	-0.34933	0.242	0.107	1.55594e-06
Pam	3.49371e-08	-0.647695	0.448	0.302	0.000856658			Taz	2.74515e-13	-0.776028	0.175	0.041	6.73112e-09			Nbr1	2.7742e-10	-0.266889	0.237	0.129	6.80235e-06			Mon1b	2.22495e-08	-0.350143	0.104	0.029	0.000545558
Zyg11b	3.54532e-08	-0.625339	0.409	0.247	0.000869312			Sh3kbp1	4.01989e-10	-0.776858	0.169	0.054	9.85677e-06			Tanc2	5.6405e-10	-0.266975	0.107	0.038	1.38305e-05			Zc3h15	3.39971e-09	-0.351612	0.251	0.125	8.33608e-05
Usp8	3.60864e-08	-0.47397	0.125	0.022	0.000884839			Fam168a	6.68857e-15	-0.778944	0.342	0.145	1.64004e-10			Adrm1	5.15451e-08	-0.267147	0.102	0.042	0.00126389			Mecp2	1.24621e-09	-0.351701	0.175	0.067	3.0557e-05
Ankrd13d	3.69282e-08	0.752502	0.216	0.357	0.000905479			Atp1a2	2.74495e-09	-0.779442	0.169	0.057	6.73061e-05			Esd	1.3267e-09	-0.267387	0.192	0.098	3.25308e-05			Rbm18	2.35087e-08	-0.351707	0.156	0.062	0.000576434
Prpf39	3.70731e-08	-0.475827	0.228	0.089	0.000909033			Zeb2	7.81741e-14	-0.780336	0.34	0.144	1.91683e-09			Nol7	4.05004e-10	-0.267505	0.248	0.141	9.9307e-06			Leprotl1	5.05196e-08	-0.351828	0.198	0.096	0.00123874
Zfp638	3.76584e-08	-0.722018	0.321	0.172	0.000923383			Grip1	2.8556e-19	-0.783904	0.393	0.15	7.00194e-15			Ddi2	1.10795e-08	-0.267909	0.133	0.061	0.000271669			Mgrn1	2.43585e-09	-0.352251	0.181	0.074	5.9727e-05
Taldo1	3.8162e-08	0.67415	0.3	0.432	0.000935733			1110004F10Rik	2.02355e-17	-0.786256	0.259	0.071	4.96176e-13			Rnf114	6.0055e-08	-0.268145	0.104	0.044	0.00147255			Ankrd16	2.32461e-10	-0.352321	0.134	0.038	5.69994e-06
Bcan	3.89458e-08	-0.685172	0.135	0.028	0.000954951			Casp3	8.88685e-12	-0.787851	0.256	0.103	2.17906e-07			Tusc3	1.06403e-09	-0.268392	0.131	0.055	2.60899e-05			Wasl	2.52456e-07	-0.35239	0.113	0.04	0.00619023
Srek1	3.898e-08	-0.581316	0.328	0.18	0.00095579			RP23-331E5.5	3.60548e-12	-0.789111	0.182	0.051	8.84064e-08			Upf3a	1.67023e-09	-0.268558	0.249	0.145	4.09541e-05			Sybu	2.31542e-07	-0.352479	0.118	0.043	0.00567741
Clip1	3.98703e-08	-0.704529	0.403	0.252	0.000977619			Rnf11	7.66072e-14	-0.789978	0.229	0.073	1.87841e-09			Rap2a	4.67196e-08	-0.268861	0.155	0.08	0.00114557			Gclc	4.80921e-10	-0.353146	0.174	0.066	1.17922e-05
Upf2	4.14598e-08	-0.367665	0.139	0.03	0.00101659			Gapvd1	1.59093e-12	-0.790274	0.243	0.09	3.90096e-08			Setd2	2.51316e-08	-0.268989	0.102	0.041	0.000616227			Slc35a1	3.74461e-07	-0.353296	0.119	0.045	0.00918178
Akirin2	4.20643e-08	-0.574002	0.283	0.136	0.00103142			Rab6a	1.23151e-08	-0.790373	0.247	0.12	0.000301966			Gatad1	8.70371e-12	-0.269515	0.219	0.109	2.13415e-07			Nme4	4.19012e-08	-0.353582	0.102	0.029	0.00102742
Wbp11	4.24845e-08	-0.497765	0.244	0.102	0.00104172			Cox8a	2.86909e-16	-0.790749	0.406	0.181	7.035e-12			Stxbp1	1.88128e-07	-0.269817	0.135	0.068	0.00461289			Ccnh	4.75172e-10	-0.353612	0.182	0.07	1.16512e-05
Sec13	4.2531e-08	-0.545479	0.238	0.097	0.00104286			Rbbp6	1.54577e-13	-0.792003	0.295	0.115	3.79023e-09			Srsf2	4.65009e-15	-0.269953	0.315	0.166	1.1402e-10			Srgap1	2.16573e-07	-0.353719	0.145	0.061	0.00531038
Wfs1	4.32236e-08	0.711263	0.16	0.296	0.00105984			Strbp	1.63326e-13	-0.797918	0.303	0.123	4.00474e-09			Celf2	1.23707e-09	-0.270036	0.298	0.182	3.03329e-05			Pitrm1	1.80923e-09	-0.353935	0.136	0.043	4.43623e-05
Arglu1	4.3974e-08	-0.600195	0.46	0.31	0.00107824			2610203C20Rik	2.13199e-12	-0.798299	0.275	0.108	5.22765e-08			Dock7	3.98016e-09	-0.27015	0.108	0.042	9.75935e-05			Dnajc13	2.25614e-07	-0.35405	0.108	0.037	0.00553205
Ppib	4.49597e-08	-0.603675	0.428	0.283	0.00110241			Zfp445	1.55585e-15	-0.79999	0.314	0.115	3.81494e-11			Ppdpf	5.72886e-13	-0.270207	0.257	0.131	1.40472e-08			Slc25a23	1.83856e-12	-0.354171	0.31	0.142	4.50814e-08
Dixdc1	4.65673e-08	-0.586009	0.181	0.061	0.00114183			Tmem132b	8.5762e-12	-0.801317	0.166	0.044	2.10288e-07			Smarca5	9.30402e-11	-0.27024	0.146	0.061	2.28135e-06			Ptpra	1.04302e-10	-0.354225	0.415	0.24	2.55749e-06
Fyttd1	4.79637e-08	-0.609374	0.269	0.122	0.00117607			Lrch3	4.27861e-17	-0.801891	0.249	0.066	1.04911e-12			Vta1	2.57262e-10	-0.270287	0.137	0.057	6.30807e-06			Sec13	8.97375e-12	-0.354405	0.223	0.088	2.20036e-07
Cyb5r1	4.79722e-08	-0.699045	0.245	0.108	0.00117628			1700020I14Rik	1.84407e-12	-0.804797	0.407	0.216	4.52167e-08			Tmem33	1.39701e-09	-0.270562	0.199	0.105	3.42548e-05			Ttyh1	5.5474e-11	-0.354784	0.433	0.246	1.36022e-06
Psmd1	4.81706e-08	-0.582353	0.363	0.205	0.00118114			Zmynd11	1.01522e-17	-0.806334	0.499	0.242	2.48933e-13			Acsbg1	8.94252e-10	-0.270939	0.601	0.453	2.1927e-05			Sdf2l1	1.48517e-08	-0.354899	0.118	0.037	0.000364164
Extl3	4.8894e-08	0.786272	0.247	0.377	0.00119888			mt-Nd4	9.39265e-26	-0.808788	0.822	0.568	2.30308e-21			Dbp	6.71813e-08	-0.271372	0.123	0.058	0.00164729			Pgrmc1	1.60994e-10	-0.355012	0.135	0.038	3.94757e-06
St8sia3	4.91995e-08	-0.62067	0.364	0.208	0.00120637			Ppp3ca	8.28452e-12	-0.816562	0.4	0.216	2.03136e-07			Tm2d2	3.26451e-11	-0.271373	0.167	0.073	8.00458e-07			Naa35	5.0613e-08	-0.35506	0.192	0.091	0.00124103
Strn3	4.95898e-08	-0.459811	0.164	0.047	0.00121594			Ccdc50	2.84745e-15	-0.817728	0.249	0.074	6.98196e-11			Zfp266	1.73736e-10	-0.271407	0.127	0.049	4.26e-06			Mpv17	1.08517e-10	-0.35579	0.16	0.053	2.66083e-06
Jmy	4.97948e-08	-0.528426	0.147	0.036	0.00122097			Plcb1	5.79326e-10	-0.818837	0.316	0.16	1.42051e-05			Atxn10	3.07776e-10	-0.271677	0.464	0.319	7.54668e-06			Maea	5.76874e-09	-0.356152	0.14	0.05	0.00014145
Trmt13	5.07917e-08	-0.314193	0.118	0.019	0.00124541			Igdcc4	2.10925e-10	-0.818869	0.129	0.029	5.17187e-06			Mapk9	3.9978e-08	-0.271707	0.132	0.062	0.000980261			Zdhhc14	1.56267e-12	-0.356235	0.172	0.051	3.83166e-08
Hdac6	5.08731e-08	0.71544	0.163	0.291	0.00124741			Smc1a	3.83698e-11	-0.821555	0.247	0.1	9.40827e-07			Chd8	2.33593e-07	-0.271969	0.159	0.087	0.00572769			Sap18	6.6236e-09	-0.356781	0.115	0.034	0.000162411
RP24-91J7.1	5.44731e-08	0.318991	0.039	0.127	0.00133568			Mphosph8	9.31256e-12	-0.822079	0.222	0.079	2.28344e-07			Zfp24	3.13403e-11	-0.272113	0.185	0.087	7.68465e-07			Paip2	5.04176e-13	-0.357071	0.302	0.136	1.23624e-08
Rnf11	5.54415e-08	-0.600282	0.356	0.202	0.00135942			Kcnq1ot1	5.24556e-08	-0.822271	0.168	0.066	0.00128621			Trmt6	3.04654e-07	-0.272906	0.101	0.045	0.00747011			Rnf41	1.48055e-11	-0.357672	0.166	0.051	3.63031e-07
Abhd17c	5.65597e-08	0.735937	0.197	0.332	0.00138684			Eif5b	6.71562e-13	-0.825345	0.259	0.095	1.64667e-08			Bet1	9.228e-10	-0.273097	0.135	0.058	2.26271e-05			Mef2a	3.33135e-08	-0.358238	0.122	0.042	0.000816846
Rfx3	5.67205e-08	0.659352	0.154	0.285	0.00139079			Pten	8.15329e-19	-0.826029	0.275	0.074	1.99919e-14			Ccndbp1	1.44071e-07	-0.273182	0.101	0.043	0.00353263			Zwint	4.94078e-09	-0.358813	0.295	0.158	0.000121148
Tox	5.94308e-08	-0.618291	0.1	0.011	0.00145724			Fnbp1l	3.76755e-13	-0.826405	0.379	0.184	9.23803e-09			Rbm6	1.82512e-07	-0.27335	0.177	0.099	0.0044752			Gm5905	6.15151e-10	-0.35899	0.152	0.051	1.50835e-05
Meis2	6.05163e-08	-0.508485	0.377	0.219	0.00148386			Sox11	1.63089e-17	-0.828029	0.598	0.34	3.99895e-13			Bccip	2.92448e-11	-0.273353	0.125	0.045	7.17081e-07			Thy1	1.12622e-08	-0.359014	0.108	0.03	0.00027615
Sfr1	6.05806e-08	-0.672079	0.332	0.188	0.00148544			Nxph1	2.63503e-09	-0.829682	0.159	0.052	6.46108e-05			Selenot	1.20684e-07	-0.273754	0.38	0.265	0.00295918			Vipas39	8.83603e-11	-0.359133	0.156	0.05	2.16659e-06
Dnmt3a	6.10704e-08	-0.675343	0.419	0.28	0.00149745			Ndufb11	1.52951e-15	-0.830889	0.277	0.095	3.75035e-11			Zfp207	1.20451e-10	-0.273902	0.181	0.087	2.95346e-06			Tub	8.74557e-11	-0.360027	0.198	0.077	2.14441e-06
Ralbp1	6.17907e-08	-0.784783	0.251	0.114	0.00151511			Jmjd1c	1.13044e-13	-0.834029	0.152	0.027	2.77185e-09			Smarcc1	4.74072e-12	-0.27399	0.28	0.153	1.16242e-07			Tspyl4	1.84407e-10	-0.36016	0.195	0.077	4.52167e-06
Ndel1	6.23733e-08	-0.613286	0.344	0.186	0.00152939			Dek	8.29931e-15	-0.834923	0.141	0.019	2.03499e-10			Pfn2	2.27838e-10	-0.274332	0.439	0.293	5.58659e-06			Arl2bp	3.84319e-13	-0.361063	0.584	0.362	9.42349e-09
9930021J03Rik	6.30832e-08	-0.540206	0.116	0.019	0.0015468			Gm15920	1.88991e-20	-0.835834	0.136	0	4.63407e-16			Zcchc6	1.22664e-10	-0.274352	0.204	0.103	3.00772e-06			Ttc19	8.81432e-11	-0.361767	0.122	0.029	2.16127e-06
Mef2a	6.35704e-08	-0.619296	0.266	0.125	0.00155875			Trim9	2.97583e-17	-0.840221	0.303	0.1	7.29673e-13			Inhbb	1.16079e-12	-0.274901	0.128	0.042	2.84626e-08			Gkap1	9.97335e-11	-0.362278	0.218	0.091	2.44547e-06
Spock2	6.40751e-08	0.727205	0.405	0.515	0.00157112			Calm1	6.30826e-34	-0.841339	0.912	0.671	1.54679e-29			Spred1	9.66477e-13	-0.27536	0.34	0.197	2.3698e-08			Fyttd1	1.19663e-08	-0.362465	0.17	0.07	0.000293414
Eprs	6.4318e-08	-0.81271	0.437	0.291	0.00157708			Dact1	6.6511e-11	-0.841976	0.141	0.034	1.63085e-06			Otud7b	9.45753e-08	-0.275367	0.111	0.049	0.00231899			Zfp292	1.20294e-09	-0.36255	0.194	0.08	2.9496e-05
Eif4g3	6.53611e-08	-0.631279	0.509	0.366	0.00160265			9330159F19Rik	1.42334e-13	-0.847372	0.233	0.074	3.49003e-09			Flywch1	1.21867e-10	-0.275778	0.132	0.052	2.98817e-06			Surf1	1.5471e-09	-0.36269	0.163	0.061	3.7935e-05
Bach2	6.54967e-08	-0.597456	0.194	0.069	0.00160598			Fabp7	8.18476e-19	-0.853646	0.575	0.272	2.0069e-14			Wasl	3.24706e-07	-0.27595	0.106	0.048	0.00796179			Caml	3.33271e-09	-0.362891	0.128	0.04	8.17181e-05
Cdc23	6.7102e-08	-0.370144	0.17	0.05	0.00164534			Pfn2	7.50765e-19	-0.857865	0.473	0.22	1.84088e-14			Scrn1	4.08327e-09	-0.276147	0.301	0.187	0.000100122			Cdk14	3.53326e-08	-0.363233	0.122	0.042	0.000866355
Zfp326	6.73597e-08	-0.626892	0.228	0.094	0.00165166			Cdc5l	1.37525e-15	-0.858239	0.171	0.03	3.37212e-11			Cnot7	4.1307e-12	-0.276393	0.153	0.061	1.01285e-07			Sez6l	1.2101e-11	-0.363314	0.263	0.114	2.96717e-07
Cacnb4	6.7993e-08	-0.533682	0.237	0.097	0.00166719			Brd8	1.1435e-13	-0.861022	0.226	0.069	2.80387e-09			Sec63	3.07898e-09	-0.276395	0.259	0.155	7.54967e-05			Kmt5b	2.51557e-08	-0.363594	0.146	0.056	0.000616817
Hspa12a	7.11285e-08	-0.693292	0.277	0.133	0.00174407			Gm42416	1.3125e-11	-0.863597	0.196	0.062	3.21824e-07			Apmap	8.01755e-08	-0.276584	0.105	0.045	0.0019659			Plppr5	6.29567e-11	-0.364025	0.18	0.064	1.5437e-06
4930402H24Rik	7.30689e-08	-0.629642	0.28	0.133	0.00179165			Cbx1	6.68497e-18	-0.863829	0.25	0.062	1.63915e-13			Pou3f2	2.45087e-10	-0.276766	0.183	0.09	6.00954e-06			Lrrc4	1.83177e-08	-0.364166	0.166	0.069	0.000449149
Crebzf	7.38138e-08	-0.358984	0.1	0.011	0.00180992			6330403K07Rik	2.5928e-12	-0.866408	0.203	0.062	6.35755e-08			Nif3l1	2.73165e-07	-0.276843	0.137	0.071	0.006698			Ngrn	3.35451e-07	-0.364219	0.129	0.051	0.00822527
Camkk2	7.4055e-08	0.752807	0.329	0.465	0.00181583			Nedd4	1.19399e-19	-0.869384	0.404	0.155	2.92766e-15			Kdm1a	2.02494e-11	-0.277072	0.213	0.108	4.96516e-07			Cyfip2	8.98222e-10	-0.364296	0.162	0.059	2.20244e-05
Hspa4l	7.41936e-08	-0.59776	0.234	0.097	0.00181923			Pik3ca	1.40194e-15	-0.870563	0.226	0.061	3.43756e-11			Csnk1e	2.62471e-12	-0.277743	0.159	0.064	6.43578e-08			Ica1	5.32729e-08	-0.364413	0.112	0.035	0.00130625
Csnk1a1	7.45954e-08	-0.585962	0.511	0.374	0.00182908			Zeb1	3.94764e-18	-0.870574	0.34	0.117	9.67961e-14			Wasf3	6.01135e-09	-0.278023	0.243	0.145	0.000147398			Man1a2	9.08634e-08	-0.364854	0.162	0.07	0.00222797
Degs1	7.57052e-08	-0.504972	0.255	0.114	0.00185629			Atp5j	1.12674e-16	-0.871144	0.317	0.115	2.76277e-12			Rbbp7	1.77646e-09	-0.278087	0.229	0.129	4.35589e-05			Mdn1	3.63307e-08	-0.365252	0.115	0.037	0.000890828
Hnrnph3	7.57967e-08	-0.646478	0.329	0.177	0.00185854			Golga4	2.06817e-13	-0.872918	0.291	0.117	5.07114e-09			Pex5	7.90181e-08	-0.278105	0.117	0.053	0.00193752			Zfp24	8.66565e-09	-0.365406	0.232	0.114	0.000212482
Ppp2r5c	7.64309e-08	-0.762271	0.374	0.23	0.00187408			Elmod1	1.3652e-09	-0.876587	0.183	0.068	3.34748e-05			Tnpo3	3.82549e-08	-0.278668	0.181	0.099	0.00093801			Nipsnap1	9.86072e-11	-0.365483	0.187	0.069	2.41785e-06
Nectin1	8.04833e-08	0.64139	0.126	0.247	0.00197345			Arid4b	6.1094e-13	-0.88268	0.189	0.051	1.49802e-08			Ift57	1.00769e-10	-0.278678	0.102	0.032	2.47087e-06			Cat	1.71578e-09	-0.365562	0.174	0.067	4.2071e-05
Fam120b	8.06053e-08	-0.487056	0.218	0.086	0.00197644			Fam96b	5.90462e-13	-0.884624	0.166	0.039	1.44781e-08			Tex9	1.64121e-11	-0.278696	0.133	0.049	4.02425e-07			Cpeb4	3.76033e-07	-0.366085	0.125	0.05	0.00922033
Rsf1	8.26011e-08	-0.600766	0.17	0.053	0.00202538			Wsb1	3.21111e-17	-0.884629	0.319	0.108	7.87363e-13			Pts	4.59542e-12	-0.278823	0.171	0.073	1.1268e-07			Acap3	1.37367e-11	-0.366095	0.302	0.144	3.36823e-07
Cenpv	8.31109e-08	-0.630076	0.258	0.119	0.00203788			Son	2.6571e-14	-0.886171	0.335	0.142	6.5152e-10			Etfdh	2.79988e-09	-0.278824	0.101	0.037	6.8653e-05			Kdm3a	9.43236e-10	-0.366097	0.127	0.037	2.31281e-05
Angel2	8.4646e-08	-0.479813	0.258	0.119	0.00207552			Pabpn1	4.41132e-22	-0.886575	0.377	0.125	1.08166e-17			Srp72	4.40405e-09	-0.278987	0.188	0.099	0.000107987			Snw1	1.30799e-09	-0.366354	0.314	0.171	3.20718e-05
Psip1	8.51586e-08	-0.546299	0.475	0.313	0.00208809			Cebpz	6.39464e-15	-0.887335	0.194	0.046	1.56797e-10			Ncbp1	1.09378e-08	-0.27903	0.124	0.054	0.000268194			Utp14a	1.69214e-08	-0.36638	0.155	0.061	0.000414913
Senp5	8.53336e-08	-0.548511	0.173	0.055	0.00209238			Kmt2a	4.08483e-16	-0.891298	0.275	0.088	1.0016e-11			Smg1	1.03907e-07	-0.279397	0.124	0.059	0.00254781			Prpf8	7.13713e-08	-0.366614	0.187	0.088	0.00175003
Maz	8.58156e-08	0.61315	0.129	0.252	0.0021042			Srp14	1.45567e-17	-0.894814	0.379	0.157	3.5693e-13			Ap2m1	6.0047e-09	-0.279518	0.181	0.095	0.000147235			Zfp260	4.85368e-10	-0.366773	0.134	0.04	1.19012e-05
Gabrb2	8.68823e-08	-0.479302	0.12	0.022	0.00213035			Rab10	3.68341e-17	-0.897525	0.233	0.059	9.03172e-13			Fam98b	1.11569e-09	-0.279901	0.144	0.064	2.73568e-05			Zfp422	2.94583e-09	-0.366816	0.185	0.077	7.22319e-05
Tmco1	8.71208e-08	-0.582813	0.19	0.066	0.0021362			Ccar1	7.77373e-16	-0.90086	0.298	0.105	1.90612e-11			Rab9	8.39407e-10	-0.27997	0.161	0.075	2.05823e-05			Xrn1	2.72664e-09	-0.366838	0.116	0.032	6.68571e-05
Pdia3	8.93628e-08	0.737449	0.271	0.402	0.00219118			Srsf5	1.56617e-21	-0.907602	0.307	0.081	3.84025e-17			Sumo1	7.2456e-10	-0.280336	0.123	0.048	1.77662e-05			Rufy3	9.96069e-12	-0.366966	0.384	0.203	2.44236e-07
Celf4	8.97765e-08	-0.622355	0.614	0.512	0.00220132			Nipbl	1.25596e-13	-0.911701	0.159	0.03	3.07962e-09			Bcl7a	2.00031e-08	-0.280391	0.105	0.042	0.000490477			Nrgn	4.18208e-08	-0.367012	0.12	0.04	0.00102545
Tacc1	8.98124e-08	-0.621869	0.221	0.091	0.0022022			2900011O08Rik	6.39339e-16	-0.915027	0.365	0.159	1.56766e-11			Dyrk1a	6.89467e-10	-0.280631	0.135	0.058	1.69057e-05			Nol4	2.53719e-09	-0.367127	0.114	0.03	6.22119e-05
Csdc2	9.15816e-08	0.689233	0.287	0.416	0.00224558			Msl1	5.4758e-15	-0.915342	0.332	0.139	1.34267e-10			Psmd6	2.83775e-09	-0.280655	0.236	0.135	6.95817e-05			Fbxo11	1.30725e-09	-0.367388	0.209	0.091	3.20538e-05
Ehd3	9.62974e-08	-0.698561	0.248	0.114	0.00236121			Efr3a	3.77281e-12	-0.919609	0.164	0.041	9.25094e-08			Tsr2	3.16979e-08	-0.280751	0.11	0.047	0.000777234			Usp36	2.26764e-09	-0.368059	0.172	0.067	5.56025e-05
Zfp948	9.65112e-08	-0.29896	0.104	0.014	0.00236645			Ssb	5.82728e-20	-0.922595	0.393	0.15	1.42885e-15			Phf20l1	1.37583e-09	-0.281153	0.142	0.063	3.37354e-05			Qk	3.867e-12	-0.368137	0.682	0.458	9.48189e-08
Sept7	9.67569e-08	-0.714497	0.44	0.285	0.00237248			Csnk1e	1.46465e-18	-0.923324	0.333	0.115	3.59131e-14			Tlk2	3.72798e-08	-0.281192	0.181	0.099	0.000914101			Trim8	1.14797e-08	-0.368388	0.223	0.109	0.000281481
Mtch1	9.73974e-08	0.612996	0.479	0.593	0.00238818			Sorbs1	2.55598e-15	-0.926571	0.131	0.012	6.26725e-11			Dynlt3	4.65573e-09	-0.281825	0.292	0.181	0.000114158			Scfd1	7.43721e-11	-0.36861	0.127	0.032	1.8236e-06
Aco2	9.81344e-08	-0.572085	0.418	0.26	0.00240626			Npepps	1.64747e-14	-0.927066	0.28	0.105	4.0396e-10			Mir703	1.25199e-08	-0.282074	0.173	0.091	0.000306988			Ypel1	2.42635e-08	-0.369107	0.139	0.051	0.000594941
4932438A13Rik	9.87311e-08	-0.700814	0.224	0.094	0.00242089			Tnrc6b	1.2775e-11	-0.927345	0.189	0.059	3.13244e-07			Chd2	1.94914e-07	-0.282386	0.134	0.068	0.0047793			Rbmxl1	3.75809e-09	-0.369457	0.174	0.072	9.21483e-05
1810026B05Rik	9.87738e-08	-0.398847	0.187	0.064	0.00242193			Clip1	2.32659e-18	-0.927884	0.298	0.093	5.70479e-14			Rnaset2a	9.68888e-10	-0.282491	0.105	0.037	2.37571e-05			Utp11	1.13487e-08	-0.369503	0.229	0.112	0.00027827
Tsr2	1.01195e-07	-0.461272	0.206	0.078	0.00248131			Lrrc7	1.01162e-10	-0.928059	0.205	0.074	2.48049e-06			Prdm2	1.19584e-08	-0.283479	0.132	0.06	0.000293221			Sike1	1.30702e-08	-0.36966	0.188	0.085	0.000320482
Txn1	1.01703e-07	-0.49355	0.493	0.33	0.00249375			Ankrd11	5.26662e-16	-0.928386	0.291	0.1	1.29138e-11			Ppp1r7	1.94204e-10	-0.283587	0.186	0.092	4.76187e-06			Asap1	4.07476e-07	-0.370282	0.132	0.054	0.00999131
Ubr2	1.03566e-07	-0.562695	0.248	0.108	0.00253945			Tcerg1	1.51999e-17	-0.929325	0.259	0.069	3.72701e-13			Phgdh	6.66097e-08	-0.284253	0.245	0.152	0.00163327			Usp8	4.02541e-08	-0.370329	0.106	0.032	0.000987031
Usp47	1.05284e-07	-0.405893	0.245	0.108	0.00258156			Ppig	5.86943e-15	-0.930303	0.309	0.122	1.43918e-10			Ei24	1.60416e-09	-0.284504	0.295	0.181	3.9334e-05			Dnajc8	1.66025e-13	-0.370535	0.324	0.15	4.07092e-09
Lpgat1	1.05857e-07	-0.501399	0.298	0.152	0.00259562			Tiam2	4.97903e-16	-0.932292	0.236	0.062	1.22086e-11			P4ha3	8.2752e-12	-0.28488	0.164	0.069	2.02908e-07			Rab22a	2.21648e-09	-0.370626	0.129	0.04	5.43482e-05
Cacybp	1.06261e-07	-0.811226	0.347	0.197	0.00260552			Mycbp2	1.4271e-17	-0.932799	0.238	0.061	3.49925e-13			Ldah	2.48005e-10	-0.285209	0.141	0.06	6.08109e-06			Cpsf7	3.02106e-08	-0.370881	0.218	0.107	0.000740764
Vegfa	1.07269e-07	-0.632784	0.158	0.047	0.00263025			Sox5	4.8594e-12	-0.935349	0.153	0.035	1.19152e-07			Klf3	3.49752e-07	-0.28525	0.121	0.06	0.00857592			Tsc22d1	2.58059e-15	-0.371237	0.524	0.291	6.3276e-11
Lrfn3	1.08344e-07	0.593369	0.048	0.139	0.00265658			Dhx9	1.2686e-17	-0.939244	0.328	0.117	3.11061e-13			Ldhb	3.74098e-11	-0.285255	0.657	0.495	9.17289e-07			Taf1d	3.26304e-07	-0.371452	0.101	0.034	0.00800098
Lrfn1	1.08402e-07	0.63628	0.17	0.302	0.00265802			Clstn2	2.05199e-15	-0.939768	0.323	0.127	5.03147e-11			Rab12	2.81872e-07	-0.285296	0.206	0.125	0.0069115			Mtf2	6.14305e-08	-0.371875	0.108	0.034	0.00150628
Sppl3	1.08638e-07	0.747431	0.312	0.44	0.00266381			Rock2	8.08247e-17	-0.940009	0.215	0.049	1.98182e-12			Raf1	1.68683e-12	-0.285586	0.195	0.088	4.1361e-08			Gabarapl2	8.8696e-08	-0.372223	0.123	0.045	0.00217483
Dusp14	1.0867e-07	-0.51253	0.17	0.053	0.00266459			Pik3r1	2.87677e-20	-0.942734	0.455	0.193	7.05385e-16			Eif4g1	1.93884e-10	-0.285741	0.375	0.243	4.75403e-06			Tfcp2	8.57786e-11	-0.372747	0.146	0.043	2.10329e-06
Mmp15	1.14952e-07	0.499013	0.062	0.161	0.00281862			Cdc42ep3	1.38382e-13	-0.946653	0.118	0.012	3.39313e-09			Sike1	1.20755e-07	-0.285798	0.211	0.126	0.00296091			Atg12	3.75436e-10	-0.373228	0.247	0.115	9.20569e-06
Son	1.1699e-07	-0.545416	0.363	0.219	0.00286859			Slc1a2	5.93939e-10	-0.953018	0.198	0.074	1.45634e-05			Tcf7l2	1.46476e-08	-0.286176	0.116	0.049	0.00035916			Mxi1	4.15032e-11	-0.373332	0.149	0.043	1.01766e-06
Kmt5c	1.20982e-07	0.692279	0.049	0.141	0.00296647			Ankrd12	1.01201e-12	-0.964381	0.266	0.106	2.48146e-08			Ndrg3	5.42441e-09	-0.286208	0.167	0.085	0.000133006			Gprasp1	7.19768e-10	-0.373789	0.229	0.104	1.76487e-05
Slc4a3	1.21908e-07	0.712348	0.289	0.413	0.00298918			Atxn7l3b	7.95644e-19	-0.965933	0.471	0.223	1.95092e-14			Tcf12	6.23705e-09	-0.286624	0.161	0.081	0.000152932			Tmem255b	3.23801e-10	-0.373853	0.138	0.04	7.93959e-06
Nipbl	1.238e-07	-0.639155	0.161	0.05	0.00303556			Prrc2c	9.51644e-20	-0.975127	0.346	0.117	2.33343e-15			Clock	1.78892e-08	-0.286648	0.103	0.041	0.000438642			Jmy	4.41669e-08	-0.374149	0.101	0.029	0.00108297
Carmil1	1.26766e-07	-0.498558	0.122	0.025	0.00310829			Ythdc1	1.16031e-18	-0.976969	0.254	0.062	2.84507e-14			Lamtor1	9.57261e-14	-0.287749	0.382	0.225	2.3472e-09			Mrpl32	5.67797e-09	-0.374747	0.122	0.037	0.000139224
Hmgcr	1.28953e-07	0.663656	0.383	0.507	0.00316193			Gm42418	4.58673e-54	-0.978693	0.952	0.726	1.12467e-49			Scfd1	1.20577e-11	-0.287778	0.119	0.04	2.95655e-07			Eif4g1	2.69582e-09	-0.375421	0.455	0.286	6.61015e-05
Scamp5	1.29941e-07	0.700431	0.473	0.573	0.00318615			Bcl11a	2.02292e-16	-0.980655	0.384	0.169	4.96021e-12			Rbm17	1.21731e-10	-0.288609	0.247	0.138	2.98486e-06			Dnajb6	3.38316e-09	-0.375798	0.115	0.032	8.2955e-05
Cc2d1a	1.30075e-07	0.621463	0.158	0.283	0.00318944			Fabp5	5.23882e-15	-0.981153	0.19	0.044	1.28456e-10			Irf2bp2	4.18445e-10	-0.289482	0.215	0.114	1.02603e-05			Pafah1b1	1.33949e-12	-0.375988	0.349	0.176	3.28442e-08
Ppp4r3b	1.32114e-07	-0.491781	0.151	0.042	0.00323943			Plxna2	1.21032e-13	-0.984427	0.229	0.074	2.9677e-09			Fam172a	3.67259e-07	-0.289668	0.143	0.075	0.00900518			Hsp90ab1	2.65578e-19	-0.376213	0.933	0.79	6.51197e-15
Larp1	1.38814e-07	-0.714392	0.248	0.114	0.00340373			Daam1	5.07014e-16	-0.986902	0.263	0.084	1.2432e-11			Ndufb8	1.64914e-09	-0.289768	0.445	0.31	4.04369e-05			Uso1	1.38514e-08	-0.376302	0.128	0.043	0.000339637
Snx27	1.38868e-07	-0.618715	0.263	0.125	0.00340505			Fam32a	3.23332e-21	-0.987668	0.305	0.083	7.9281e-17			Hspa14	4.91811e-10	-0.289956	0.214	0.115	1.20592e-05			Cnbp	2.12329e-11	-0.376342	0.57	0.362	5.20632e-07
Topors	1.39308e-07	-0.496887	0.112	0.019	0.00341582			Sparcl1	4.85775e-23	-0.988071	0.404	0.135	1.19112e-18			Larp4b	6.48729e-09	-0.290171	0.243	0.143	0.000159068			Gfpt1	1.40981e-08	-0.376369	0.153	0.059	0.000345686
Rnps1	1.399e-07	-0.38932	0.151	0.042	0.00343036			Zic2	7.52902e-16	-0.992096	0.127	0.008	1.84612e-11			Ola1	1.29293e-09	-0.290266	0.212	0.115	3.17026e-05			Ppil4	7.85613e-11	-0.376404	0.187	0.069	1.92632e-06
A830010M20Rik	1.43632e-07	-0.314194	0.215	0.083	0.00352187			Ccnd2	4.08651e-22	-0.999599	0.369	0.115	1.00201e-17			Ezh2	5.64887e-13	-0.290346	0.124	0.039	1.3851e-08			Evi5	4.0986e-09	-0.376469	0.136	0.045	0.000100498
Dusp26	1.44993e-07	-0.549093	0.237	0.1	0.00355522			Eif3a	9.21675e-17	-1.0014	0.319	0.118	2.25995e-12			Hist3h2a	5.60189e-11	-0.290463	0.143	0.058	1.37358e-06			Pfn2	2.61868e-15	-0.376941	0.373	0.174	6.421e-11
BC004004	1.45446e-07	0.636927	0.139	0.26	0.00356633			Brd3	2.29938e-20	-1.00243	0.384	0.142	5.63808e-16			Gpx8	3.35467e-07	-0.290594	0.22	0.136	0.00822564			Coq2	7.03234e-09	-0.377519	0.141	0.05	0.000172433
Jak1	1.46574e-07	-0.639571	0.313	0.166	0.00359399			Tmtc4	3.09878e-16	-1.0031	0.169	0.027	7.59821e-12			Snx2	2.62388e-09	-0.290648	0.102	0.037	6.43376e-05			Nsmaf	5.50143e-09	-0.377758	0.16	0.062	0.000134895
Myef2	1.46618e-07	-0.477134	0.238	0.102	0.00359508			Ash1l	5.38112e-18	-1.00476	0.289	0.09	1.31945e-13			Serf2	1.49418e-09	-0.290811	0.353	0.23	3.66374e-05			Ndrg3	1.59836e-10	-0.378356	0.182	0.067	3.91918e-06
Fbn2	1.46844e-07	-0.60086	0.126	0.028	0.00360062			Napb	1.82498e-17	-1.012	0.347	0.139	4.47484e-13			Fam104a	5.34644e-08	-0.290819	0.205	0.118	0.00131095			Erbin	1.9662e-07	-0.37836	0.134	0.054	0.00482113
4931428F04Rik	1.47487e-07	0.624171	0.269	0.399	0.00361639			Nemf	3.99397e-18	-1.01603	0.192	0.032	9.79321e-14			Wac	9.17055e-12	-0.291003	0.157	0.065	2.24862e-07			Unc45a	4.71211e-09	-0.378388	0.106	0.027	0.000115541
Pias2	1.4756e-07	-0.555764	0.205	0.08	0.00361816			Map1b	3.27768e-16	-1.017	0.575	0.334	8.03686e-12			Maoa	1.81278e-08	-0.291144	0.114	0.048	0.000444494			Kat6b	1.89594e-09	-0.378486	0.18	0.074	4.64885e-05
Ppp2r1a	1.4964e-07	0.607173	0.495	0.604	0.00366916			Aldoc	3.93458e-20	-1.02238	0.215	0.035	9.64759e-16			Socs7	2.03094e-08	-0.291604	0.114	0.049	0.000497987			Bfar	1.55553e-08	-0.378784	0.205	0.096	0.000381417
Map3k10	1.50603e-07	0.739717	0.286	0.41	0.00369278			Ttc14	7.05434e-15	-1.0238	0.213	0.057	1.72972e-10			Glud1	4.24944e-13	-0.291651	0.621	0.452	1.04196e-08			Sub1	6.43716e-14	-0.37884	0.507	0.291	1.57839e-09
Bcas2	1.56308e-07	-0.624182	0.376	0.224	0.00383268			Pnn	1.66692e-21	-1.02817	0.444	0.181	4.0873e-17			Magoh	9.27248e-10	-0.291924	0.109	0.04	2.27361e-05			Tmem181b-ps	1.84291e-11	-0.379255	0.1	0.014	4.51881e-07
Dnttip2	1.60538e-07	-0.4417	0.206	0.078	0.00393638			Nr2f1	7.33873e-17	-1.02935	0.284	0.091	1.79946e-12			Eif4ebp2	4.14208e-11	-0.292037	0.161	0.07	1.01564e-06			Tmed4	1.05083e-08	-0.379319	0.211	0.099	0.000257664
Baz2a	1.60645e-07	-0.417043	0.106	0.017	0.00393901			Msra	6.38784e-19	-1.03013	0.189	0.027	1.5663e-14			Rab13	3.18092e-09	-0.292057	0.156	0.075	7.79961e-05			Fam63a	2.98819e-10	-0.380026	0.131	0.037	7.32704e-06
Rheb	1.62088e-07	-0.608739	0.411	0.266	0.00397441			Psip1	4.78158e-25	-1.0321	0.476	0.182	1.17244e-20			Lias	9.42253e-09	-0.292389	0.117	0.049	0.00023104			Acadm	1.04318e-09	-0.380253	0.105	0.024	2.55789e-05
R3hdm1	1.66414e-07	-0.751433	0.456	0.313	0.00408047			Eif4a2	4.59395e-20	-1.03344	0.206	0.032	1.12644e-15			Cystm1	1.09472e-08	-0.29245	0.127	0.057	0.000268425			Vps29	1.53429e-10	-0.380321	0.211	0.088	3.76208e-06
Parp8	1.67127e-07	-0.494173	0.176	0.058	0.00409796			Prokr2	1.71674e-14	-1.03958	0.132	0.015	4.20946e-10			Mllt10	6.91548e-12	-0.292563	0.1	0.027	1.69568e-07			Ube2w	1.42872e-07	-0.380589	0.102	0.032	0.00350323
Tnc	1.67683e-07	0.547738	0.048	0.139	0.00411159			Upf3b	2.66286e-17	-1.04078	0.185	0.032	6.52933e-13			Krr1	7.38188e-11	-0.292726	0.105	0.034	1.81004e-06			Ndfip2	1.8323e-07	-0.380774	0.115	0.042	0.00449281
Nudc	1.70513e-07	0.663669	0.135	0.258	0.00418097			Syt11	9.24068e-16	-1.04309	0.455	0.243	2.26581e-11			Traf3	8.85774e-09	-0.292763	0.183	0.096	0.000217192			Lnx1	2.84721e-10	-0.380818	0.168	0.059	6.98137e-06
Tfpt	1.70515e-07	0.865959	0.06	0.152	0.00418104			Apoe	1.55567e-27	-1.04492	0.571	0.223	3.8145e-23			Sap18	6.36302e-10	-0.293195	0.119	0.046	1.56021e-05			Zfp598	2.79493e-08	-0.381596	0.113	0.035	0.000685316
Zc3h14	1.73383e-07	-0.515633	0.206	0.08	0.00425134			Scg5	5.92664e-20	-1.0516	0.392	0.157	1.45321e-15			C1qbp	1.19703e-11	-0.29327	0.218	0.11	2.93513e-07			Pias1	1.82623e-11	-0.382027	0.143	0.038	4.47793e-07
Bclaf1	1.73416e-07	-0.69165	0.405	0.258	0.00425217			Draxin	5.26719e-18	-1.06083	0.231	0.052	1.29151e-13			Syncrip	4.04863e-10	-0.293496	0.249	0.14	9.92724e-06			Rpl5	1.31923e-09	-0.382529	0.129	0.038	3.23475e-05
Bola2	1.76322e-07	0.699824	0.226	0.36	0.00432343			Ehbp1	1.33034e-15	-1.06084	0.205	0.049	3.26199e-11			Tspan6	3.39129e-10	-0.293534	0.143	0.062	8.31545e-06			Trim26	3.59815e-09	-0.382572	0.136	0.045	8.82267e-05
Aebp2	1.778e-07	-0.531773	0.225	0.094	0.00435966			Pam	4.61697e-18	-1.06166	0.339	0.125	1.13208e-13			Rap2b	1.23873e-08	-0.293699	0.179	0.096	0.000303736			Deaf1	1.15857e-08	-0.382627	0.234	0.115	0.000284082
Neurl4	1.78395e-07	0.678948	0.17	0.294	0.00437424			Tcaf1	3.61186e-24	-1.0624	0.489	0.206	8.85629e-20			Tecpr1	1.05038e-09	-0.293845	0.127	0.052	2.57552e-05			Bccip	5.86049e-08	-0.382907	0.156	0.066	0.00143699
Idh1	1.8087e-07	0.444326	0.232	0.368	0.00443492			Zranb2	8.71076e-23	-1.07038	0.414	0.155	2.13588e-18			Samd8	3.92513e-08	-0.293934	0.186	0.104	0.000962442			Srp72	2.28663e-10	-0.383164	0.234	0.104	5.60682e-06
Soat1	1.83759e-07	-0.431458	0.11	0.019	0.00450576			Brd2	1.1476e-25	-1.0711	0.513	0.209	2.81391e-21			Mrpl43	6.8094e-09	-0.294359	0.197	0.107	0.000166966			Enpp5	4.49187e-08	-0.383196	0.119	0.04	0.00110141
Glce	1.86101e-07	-0.463183	0.135	0.033	0.0045632			Ddx3x	1.34159e-22	-1.08015	0.295	0.069	3.28958e-18			Gbas	4.09529e-16	-0.294409	0.272	0.128	1.00416e-11			2810403A07Rik	3.41655e-09	-0.383204	0.209	0.094	8.37738e-05
Mtpn	1.90805e-07	-0.61712	0.511	0.391	0.00467854			Gria2	9.47413e-26	-1.08304	0.633	0.319	2.32306e-21			Txndc15	7.84879e-09	-0.294558	0.282	0.175	0.000192452			Irs2	3.73857e-08	-0.383565	0.153	0.062	0.000916696
Metap2	1.91372e-07	-0.789495	0.295	0.152	0.00469245			Fbxw7	9.29481e-18	-1.10386	0.328	0.117	2.27909e-13			Rnf44	1.84798e-09	-0.294744	0.176	0.089	4.53124e-05			1110038B12Rik	9.22652e-09	-0.383695	0.187	0.083	0.000226234
Mapre3	1.92498e-07	0.679717	0.231	0.363	0.00472004			Soga3	6.19556e-22	-1.10532	0.24	0.042	1.51915e-17			Snw1	2.20379e-11	-0.294785	0.265	0.147	5.40368e-07			Rwdd4a	8.444e-09	-0.383864	0.149	0.056	0.000207047
Ctxn1	1.94436e-07	0.724305	0.435	0.537	0.00476757			Kif5b	5.61792e-21	-1.11109	0.215	0.034	1.37751e-16			Pum3	3.14095e-07	-0.295183	0.122	0.06	0.00770161			Hibadh	4.52135e-09	-0.384067	0.108	0.029	0.000110864
Bbs4	1.95998e-07	-0.420323	0.186	0.066	0.00480586			Luc7l2	2.51499e-21	-1.11481	0.407	0.155	6.16676e-17			Ufsp2	6.03413e-09	-0.296406	0.101	0.038	0.000147957			Leprot	1.2884e-07	-0.384252	0.125	0.046	0.00315917
Aplp2	1.99303e-07	0.692786	0.431	0.532	0.00488692			Rpsa-ps10	1.09948e-27	-1.11653	0.28	0.042	2.69592e-23			Hnrnpk	1.02288e-11	-0.296828	0.445	0.291	2.50809e-07			Cnot7	4.70511e-09	-0.384295	0.176	0.072	0.000115369
Zc3h13	1.99381e-07	-0.765051	0.344	0.199	0.00488881			Kmt2e	2.118e-18	-1.11791	0.3	0.095	5.19334e-14			Mpc2	1.1123e-11	-0.297019	0.271	0.151	2.72736e-07			Tusc3	3.8749e-09	-0.384761	0.106	0.027	9.50126e-05
Usp32	2.0852e-07	-0.332641	0.225	0.094	0.00511291			Gm26551	1.98377e-20	-1.12963	0.194	0.025	4.8642e-16			Ppp1r2	2.90583e-09	-0.297206	0.135	0.061	7.12509e-05			Ahcyl1	1.66072e-09	-0.385163	0.301	0.162	4.07208e-05
Rnpep	2.10628e-07	0.552712	0.075	0.177	0.00516461			Hnrnpa2b1	2.95248e-32	-1.13031	0.704	0.365	7.23948e-28			Fbrsl1	8.77813e-13	-0.29726	0.281	0.152	2.1524e-08			Snx10	3.46267e-08	-0.385842	0.115	0.037	0.000849048
Hmgb1	2.1338e-07	-0.498554	0.148	0.042	0.00523207			Gm11942	6.43277e-23	-1.14787	0.169	0.007	1.57732e-18			Mrpl41	1.07996e-09	-0.297668	0.168	0.082	2.64805e-05			Zmiz1	1.23223e-13	-0.385896	0.35	0.166	3.02144e-09
Sarnp	2.15143e-07	-0.383469	0.131	0.03	0.00527531			Spon1	6.48123e-21	-1.14806	0.256	0.052	1.5892e-16			Chd4	7.09374e-08	-0.298169	0.402	0.29	0.00173939			Dnajc19	6.31781e-10	-0.385912	0.136	0.042	1.54913e-05
Sorbs1	2.15888e-07	-0.350777	0.106	0.017	0.00529356			C130071C03Rik	8.15085e-22	-1.15081	0.309	0.081	1.99859e-17			Coa6	4.33658e-10	-0.298203	0.104	0.036	1.06333e-05			Ccdc115	1.08451e-07	-0.386104	0.118	0.042	0.00265921
Jkamp	2.16841e-07	-0.430618	0.222	0.094	0.00531693			Kif21a	2.46045e-14	-1.1585	0.201	0.054	6.03304e-10			U2surp	5.20003e-15	-0.299472	0.184	0.071	1.27505e-10			Snx6	1.57445e-11	-0.386112	0.185	0.066	3.86054e-07
Rc3h1	2.18039e-07	-0.442713	0.179	0.061	0.00534631			Sltm	3.3093e-23	-1.16288	0.377	0.125	8.11441e-19			Coq2	1.2005e-07	-0.29949	0.114	0.052	0.00294364			Uba5	1.82351e-10	-0.386949	0.229	0.101	4.47124e-06
Aamp	2.19178e-07	0.619908	0.254	0.38	0.00537425			Sox2	2.17417e-21	-1.16336	0.296	0.078	5.33107e-17			Letm1	2.46843e-08	-0.29969	0.176	0.094	0.000605258			Mical3	3.49402e-09	-0.387099	0.169	0.067	8.56733e-05
Arf3	2.21303e-07	0.625521	0.512	0.612	0.00542634			Ppp1r14b	7.05861e-23	-1.1671	0.303	0.074	1.73077e-18			Ubr3	2.15397e-07	-0.300003	0.105	0.047	0.00528154			Selenof	4.00342e-13	-0.387372	0.527	0.312	9.81639e-09
Arid4a	2.21487e-07	-0.466035	0.186	0.066	0.00543086			Rbm25	1.60687e-27	-1.16723	0.462	0.159	3.94006e-23			Tmbim4	7.83817e-12	-0.300238	0.154	0.063	1.92192e-07			Rpl13a	3.49349e-12	-0.388	0.287	0.131	8.56605e-08
Sun1	2.27099e-07	-0.320976	0.193	0.069	0.00556847			Hsp90aa1	2.11569e-21	-1.16746	0.226	0.039	5.18766e-17			Kctd12	6.80985e-08	-0.300243	0.106	0.045	0.00166978			Polb	8.58825e-10	-0.388047	0.235	0.109	2.10584e-05
Ppil4	2.29001e-07	-0.366991	0.269	0.127	0.0056151			Morf4l2	8.52167e-26	-1.17044	0.325	0.076	2.08951e-21			Epas1	6.93851e-14	-0.300346	0.424	0.26	1.70132e-09			Vps26a	2.84276e-08	-0.389125	0.125	0.043	0.000697045
Agap1	2.29261e-07	-0.652027	0.372	0.219	0.00562148			Pnisr	1.39044e-30	-1.174	0.481	0.159	3.40935e-26			Ccdc59	1.34928e-12	-0.300946	0.151	0.058	3.30845e-08			Cdc16	4.80323e-11	-0.390086	0.271	0.126	1.17775e-06
Tsg101	2.33147e-07	-0.483591	0.212	0.083	0.00571677			Pcm1	1.87101e-19	-1.17765	0.217	0.041	4.58773e-15			Cops4	1.43569e-12	-0.301132	0.215	0.103	3.5203e-08			Tceal9	5.44762e-12	-0.3902	0.2	0.072	1.33576e-07
Garem1	2.36395e-07	-0.374231	0.145	0.039	0.0057964			Top1	2.06773e-22	-1.17837	0.337	0.1	5.07008e-18			B3glct	9.3369e-08	-0.301503	0.12	0.055	0.00228941			Csmd3	1.0231e-07	-0.390331	0.14	0.056	0.00250863
Commd3	2.37128e-07	-0.624856	0.212	0.086	0.00581438			Bod1l	1.40377e-17	-1.19063	0.203	0.041	3.44203e-13			Mras	1.0486e-10	-0.301589	0.485	0.335	2.57116e-06			Slmap	6.59501e-08	-0.390994	0.107	0.034	0.0016171
Arrdc1	2.42025e-07	0.497347	0.06	0.152	0.00593444			Ktn1	1.45571e-18	-1.1938	0.226	0.049	3.5694e-14			Spen	4.35131e-12	-0.301797	0.185	0.083	1.06694e-07			Zdhhc17	5.83321e-10	-0.391993	0.125	0.035	1.4303e-05
Celf5	2.44198e-07	0.659451	0.492	0.601	0.00598774			St6galnac5	1.84315e-22	-1.20714	0.263	0.052	4.51941e-18			Wwtr1	2.51347e-09	-0.302046	0.18	0.093	6.16303e-05			Nova1	2.97839e-12	-0.392862	0.37	0.194	7.30302e-08
Rb1cc1	2.46386e-07	-0.780219	0.222	0.097	0.0060414			Atrx	3.29263e-24	-1.21785	0.374	0.113	8.07354e-20			Prpf39	3.47578e-12	-0.302081	0.117	0.037	8.52262e-08			Cdc5l	2.60952e-12	-0.39298	0.214	0.08	6.39855e-08
Rims4	2.51804e-07	0.693791	0.171	0.294	0.00617424			Sept3	3.69458e-32	-1.23979	0.545	0.208	9.05911e-28			Syn2	8.47808e-11	-0.302354	0.128	0.049	2.07883e-06			Washc5	1.93593e-08	-0.393483	0.125	0.042	0.00047469
Ociad2	2.55078e-07	-0.433607	0.295	0.152	0.00625452			H3f3a	1.27058e-26	-1.28022	0.284	0.049	3.11546e-22			Mrpl3	5.2967e-08	-0.302563	0.164	0.088	0.00129875			Cd81	1.39609e-12	-0.393641	0.479	0.275	3.4232e-08
Flot2	2.58013e-07	0.669621	0.171	0.291	0.00632648			Nol4	3.41048e-26	-1.29183	0.325	0.074	8.3625e-22			Gnl3	7.3662e-09	-0.302949	0.138	0.064	0.000180619			Lman1	5.26236e-10	-0.393714	0.132	0.038	1.29033e-05
Kcnj4	2.58993e-07	0.727457	0.165	0.283	0.0063505			mt-Nd5	6.75599e-33	-1.29729	0.444	0.12	1.65657e-28			Dctn6	2.89471e-09	-0.303191	0.123	0.051	7.09783e-05			Susd4	2.24918e-09	-0.393912	0.193	0.082	5.51499e-05
Slc16a2	2.59146e-07	0.649856	0.234	0.363	0.00635427			Eef1a1	1.775e-29	-1.31827	0.316	0.057	4.35229e-25			4930453N24Rik	1.88142e-09	-0.303231	0.105	0.039	4.61323e-05			Ndfip1	2.52967e-09	-0.3941	0.121	0.035	6.20274e-05
Npm1	2.593e-07	-0.478407	0.302	0.155	0.00635805			Ubash3b	6.20162e-22	-1.32095	0.319	0.095	1.52064e-17			Tsnax	4.73195e-10	-0.303332	0.175	0.086	1.16028e-05			BC005624	5.50184e-11	-0.394315	0.149	0.045	1.34905e-06
Clk1	2.62219e-07	-0.295896	0.199	0.078	0.00642961			Meis2	6.07074e-25	-1.34691	0.575	0.319	1.48855e-20			Capza2	8.48692e-12	-0.303871	0.307	0.177	2.08099e-07			Akap11	5.6921e-11	-0.394899	0.168	0.058	1.3957e-06
Lonp2	2.65059e-07	-0.483151	0.152	0.047	0.00649926			Dapk1	3.96391e-24	-1.34705	0.289	0.064	9.7195e-20			Sec23ip	3.60215e-08	-0.304337	0.117	0.052	0.000883248			Commd9	5.79215e-08	-0.394992	0.162	0.07	0.00142023
Atp6v1b2	2.65999e-07	0.602083	0.505	0.601	0.00652229			Sdk2	2.96386e-18	-1.35879	0.266	0.076	7.26738e-14			Sorl1	1.74232e-13	-0.304707	0.165	0.064	4.27217e-09			Dbt	1.70257e-11	-0.396269	0.106	0.018	4.1747e-07
Zfp386	2.72016e-07	-0.370363	0.132	0.033	0.00666983			Cstf3	1.39951e-10	-1.37682	0.12	0.024	3.4316e-06			Timm29	9.77984e-08	-0.304723	0.145	0.074	0.00239802			Ube2h	5.0246e-12	-0.396306	0.263	0.114	1.23203e-07
Gm26871	2.75374e-07	-0.876437	0.254	0.127	0.00675216			Igsf11	8.18443e-21	-1.4354	0.175	0.015	2.00682e-16			Tspyl4	3.37544e-07	-0.304736	0.1	0.044	0.00827657			Sept7	3.30173e-12	-0.39638	0.437	0.25	8.09584e-08
Dnttip1	2.75387e-07	-0.509141	0.189	0.069	0.0067525			Malat1	2.2451e-53	-1.4728	0.845	0.483	5.50499e-49			Acot7	1.00787e-08	-0.305314	0.13	0.059	0.000247131			Ndufb8	1.35085e-15	-0.396842	0.51	0.275	3.31227e-11
Ptpa	2.76972e-07	0.635004	0.158	0.28	0.00679135			Ccdc88a	1.6498e-31	-1.48652	0.369	0.083	4.04532e-27			Tmco1	1.27739e-12	-0.305485	0.237	0.119	3.13215e-08			Spen	3.46994e-11	-0.396943	0.234	0.102	8.5083e-07
Snhg1	2.79591e-07	-0.909752	0.293	0.158	0.00685558			mt-Nd1	4.64667e-91	-1.53274	0.97	0.762	1.13936e-86			Nrbp2	1.16027e-12	-0.305505	0.213	0.102	2.84499e-08			Pdcd6	3.10262e-09	-0.397262	0.184	0.077	7.60762e-05
Drosha	2.809e-07	0.687683	0.357	0.488	0.00688766			Zbtb20	9.92398e-23	-1.5733	0.303	0.079	2.43336e-18			Maea	1.45912e-11	-0.305845	0.125	0.044	3.57777e-07			Rcbtb1	7.02327e-08	-0.397324	0.156	0.066	0.0017221
Usp36	2.81007e-07	-0.423184	0.273	0.133	0.00689029			Nfia	2.98684e-28	-1.58043	0.314	0.062	7.32374e-24			Gpcpd1	1.44317e-11	-0.305846	0.194	0.091	3.53865e-07			Paics	1.5337e-09	-0.397702	0.271	0.139	3.76063e-05
Cdh4	2.90461e-07	0.596151	0.048	0.136	0.0071221			Ybx1	5.23016e-57	-1.64551	0.681	0.223	1.28243e-52			Ccdc90b	1.28124e-12	-0.306287	0.106	0.028	3.14161e-08			Galnt1	1.43769e-08	-0.398125	0.192	0.086	0.000352521
Sppl2b	2.94409e-07	0.690333	0.152	0.271	0.00721891			Cwc22	1.12624e-30	-1.70384	0.226	0.01	2.76154e-26			Brd7	9.52574e-11	-0.306331	0.228	0.123	2.33571e-06			Myo5a	2.37891e-13	-0.398233	0.308	0.138	5.83308e-09
Nme1	2.97083e-07	0.575195	0.623	0.695	0.00728447			Grik1	1.05084e-24	-1.72239	0.37	0.123	2.57666e-20			Faim	8.0384e-09	-0.306624	0.109	0.044	0.000197102			Fez1	4.83591e-13	-0.398367	0.36	0.181	1.18576e-08
Aak1	2.99619e-07	-0.512017	0.392	0.241	0.00734665			Abcb7	1.89554e-44	-1.76454	0.362	0.035	4.64787e-40			Cnot4	1.55344e-08	-0.307075	0.108	0.044	0.000380903			Emc7	5.42662e-11	-0.398568	0.206	0.083	1.33061e-06
Zeb1	3.02042e-07	-0.634784	0.154	0.047	0.00740608			Nfib	9.01135e-45	-1.77032	0.623	0.243	2.20958e-40			Pgrmc1	4.41052e-14	-0.307102	0.14	0.045	1.08146e-09			B230354K17Rik	5.07725e-11	-0.398576	0.112	0.022	1.24494e-06
Usp16	3.04042e-07	-0.53876	0.196	0.075	0.0074551			Grm8	8.13921e-50	-1.8375	0.414	0.046	1.99573e-45			Zfand5	5.2694e-09	-0.307542	0.159	0.079	0.000129206			Gbas	1.15735e-08	-0.398635	0.193	0.088	0.000283783
Psmd4	3.07929e-07	0.677385	0.421	0.526	0.00755043			Hnrnph1	7.43204e-57	-2.03209	0.437	0.039	1.82234e-52			Pithd1	8.65972e-12	-0.307803	0.213	0.105	2.12336e-07			Zhx1	2.61965e-08	-0.398897	0.119	0.038	0.000642339
Spns2	3.09846e-07	-0.424227	0.128	0.03	0.00759744			mt-Co1	4.80833e-57	-2.03212	0.538	0.1	1.179e-52			Nr2c2	3.52557e-12	-0.308017	0.115	0.036	8.64469e-08			Psmd14	1.11527e-09	-0.399061	0.22	0.099	2.73465e-05
Zfp131	3.11702e-07	-0.46903	0.155	0.047	0.00764294			Tcf4	1.68152e-82	-2.08152	0.824	0.316	4.12309e-78			Gstm5	1.3245e-12	-0.308037	0.414	0.262	3.24768e-08			Usp15	3.3423e-08	-0.399131	0.163	0.069	0.000819532
Mir124a-1hg	3.12335e-07	0.85083	0.224	0.346	0.00765846			Xist	9.53758e-64	-2.38146	0.557	0.095	2.33861e-59			Ybx3	1.48494e-10	-0.308159	0.198	0.099	3.64106e-06			Ikzf5	4.58553e-09	-0.39945	0.108	0.029	0.000112437
Cbl	3.12979e-07	-0.486853	0.202	0.08	0.00767425											Purg	1.53696e-12	-0.309231	0.132	0.045	3.76863e-08			Mpzl1	1.47626e-08	-0.399455	0.232	0.117	0.00036198
Fnbp1	3.14923e-07	-0.530797	0.303	0.163	0.00772191											Prkacb	1.71011e-09	-0.309633	0.145	0.067	4.1932e-05			Fcho2	2.12135e-08	-0.399532	0.105	0.03	0.000520156
Klf13	3.18709e-07	-0.395999	0.216	0.091	0.00781473											Snx10	1.51758e-11	-0.31005	0.156	0.065	3.72109e-07			Abi1	1.04014e-08	-0.39976	0.141	0.051	0.000255042
Fgf13	3.21475e-07	-0.768624	0.267	0.133	0.00788256											Pacrg	7.00049e-11	-0.310739	0.14	0.057	1.71652e-06			Cbl	1.76377e-07	-0.400511	0.151	0.066	0.00432476
Neurl1a	3.23354e-07	0.550827	0.147	0.263	0.00792864											Vps29	5.52572e-09	-0.310841	0.257	0.154	0.000135491			Ppp1r16b	9.43657e-09	-0.400946	0.17	0.07	0.000231385
Banp	3.2977e-07	-0.4515	0.168	0.055	0.00808596											Nudcd2	9.08937e-10	-0.311257	0.19	0.097	2.22871e-05			Ccnl2	3.24005e-16	-0.401394	0.402	0.19	7.94459e-12
Tspan7	3.34719e-07	-0.450004	0.662	0.548	0.0082073											Pax6	2.35615e-11	-0.311287	0.131	0.049	5.77728e-07			Rere	1.12997e-10	-0.401599	0.431	0.256	2.77068e-06
Mfge8	3.35011e-07	-0.610919	0.221	0.091	0.00821447											Tpbg	1.7256e-12	-0.311476	0.101	0.026	4.23118e-08			Dtd2	1.03092e-10	-0.40171	0.129	0.034	2.52782e-06
Rars2	3.35696e-07	-0.351421	0.154	0.047	0.00823126											Spcs1	5.50014e-13	-0.311602	0.198	0.089	1.34863e-08			Itm2b	1.58619e-10	-0.401856	0.411	0.24	3.88934e-06
Caln1	3.40371e-07	-0.699815	0.405	0.266	0.00834591											Bmyc	1.65572e-07	-0.311733	0.107	0.048	0.00405982			Arf1	4.06654e-14	-0.402003	0.335	0.152	9.97115e-10
Camk2g	3.42298e-07	-0.558343	0.266	0.127	0.00839314											Hars	3.59883e-08	-0.312228	0.171	0.091	0.000882433			Prpf39	1.2199e-09	-0.402122	0.18	0.072	2.9912e-05
Gnl3	3.58007e-07	-0.466507	0.26	0.127	0.00877832											Chic2	9.34741e-11	-0.312375	0.13	0.05	2.29198e-06			Rnf7	2.57252e-08	-0.402852	0.221	0.11	0.000630781
Cdkl2	3.58514e-07	-0.553819	0.244	0.114	0.00879077											Ppp4r3b	7.67643e-08	-0.312381	0.118	0.054	0.00188226			Ilf2	4.95237e-13	-0.403241	0.432	0.237	1.21432e-08
Egr1	3.60294e-07	-0.843671	0.176	0.064	0.00883441											Cul4a	2.53034e-11	-0.312909	0.112	0.037	6.2044e-07			Zzef1	1.69766e-07	-0.403508	0.121	0.045	0.00416266
Lactb	3.66749e-07	-0.434374	0.112	0.022	0.00899268											Wdr82	4.54358e-10	-0.313204	0.244	0.139	1.11409e-05			Mapk9	9.55865e-09	-0.403955	0.131	0.045	0.000234378
Pdha1	3.73593e-07	0.733441	0.334	0.454	0.00916049											Ccnt1	6.86261e-10	-0.31322	0.119	0.047	1.68271e-05			Usp7	8.18554e-10	-0.404006	0.253	0.123	2.0071e-05
Irgq	3.7445e-07	0.493104	0.269	0.407	0.00918151											Hspd1	4.37649e-13	-0.313366	0.275	0.147	1.07312e-08			1500011B03Rik	2.71516e-09	-0.404196	0.113	0.03	6.65757e-05
Strbp	3.78397e-07	-0.694532	0.422	0.294	0.00927829											Cdk7	1.17636e-07	-0.313439	0.105	0.046	0.00288443			Champ1	2.26018e-09	-0.404314	0.144	0.05	5.54196e-05
Grina	3.80957e-07	0.610397	0.424	0.524	0.00934107											Rtn1	3.46449e-12	-0.31392	0.542	0.376	8.49493e-08			Naa25	1.92602e-10	-0.40439	0.129	0.035	4.7226e-06
Syncrip	3.83694e-07	-0.475386	0.343	0.197	0.00940818											Rfc1	6.11883e-11	-0.313948	0.159	0.069	1.50034e-06			Tpp2	5.23486e-08	-0.404664	0.113	0.037	0.00128359
Dvl1	3.88436e-07	0.86661	0.315	0.427	0.00952446											Ccdc136	2.29379e-11	-0.314034	0.203	0.099	5.62437e-07			Prpsap2	6.22772e-10	-0.404795	0.101	0.021	1.52704e-05
Ssx2ip	3.89191e-07	-0.65147	0.3	0.166	0.00954297											Epc1	4.56194e-10	-0.314083	0.119	0.046	1.11859e-05			Smoc1	4.06237e-13	-0.404898	0.514	0.296	9.96093e-09
Rasa3	3.9358e-07	-0.422543	0.174	0.061	0.00965058											Impad1	1.71709e-12	-0.314111	0.232	0.115	4.2103e-08			Rc3h1	6.52895e-11	-0.405169	0.156	0.05	1.6009e-06
Csnk1g2	3.98853e-07	0.647809	0.309	0.429	0.00977988											Glt8d1	2.19274e-14	-0.315246	0.116	0.029	5.3766e-10			Bzw2	3.33068e-16	-0.4054	0.443	0.219	8.16683e-12
Uri1	4.00412e-07	-0.537639	0.148	0.044	0.00981811											Rnf146	2.16349e-10	-0.315612	0.117	0.043	5.30489e-06			Cep95	1.1086e-08	-0.406531	0.102	0.027	0.000271829
Dnajb4	4.00738e-07	-0.590036	0.171	0.061	0.0098261											Cnn3	3.2821e-12	-0.315637	0.532	0.368	8.04771e-08			Ccar2	2.87223e-10	-0.406673	0.187	0.074	7.04272e-06
Fkbp15	4.0635e-07	-0.468374	0.154	0.05	0.0099637											5730455P16Rik	1.29515e-09	-0.316442	0.117	0.046	3.1757e-05			Ccs	1.7952e-08	-0.406815	0.116	0.037	0.000440184
																Dcaf12	8.98886e-11	-0.31658	0.17	0.08	2.20407e-06			Naxd	1.26537e-12	-0.407065	0.279	0.12	3.10268e-08
																Polr1c	2.24561e-11	-0.316806	0.127	0.046	5.50625e-07			Plekha5	2.77575e-09	-0.407068	0.115	0.032	6.80613e-05
																Smurf2	1.2377e-10	-0.316808	0.1	0.031	3.03483e-06			Vps36	1.4251e-11	-0.407402	0.263	0.122	3.49434e-07
																Myo6	4.26064e-09	-0.31689	0.422	0.299	0.000104471			Zfp740	1.15049e-10	-0.407631	0.266	0.125	2.821e-06
																Cbl	4.99183e-12	-0.316957	0.158	0.065	1.224e-07			Grsf1	3.44416e-10	-0.407701	0.168	0.061	8.44507e-06
																Adk	5.70019e-09	-0.317353	0.149	0.071	0.000139769			Med13l	1.11043e-09	-0.40823	0.134	0.042	2.72277e-05
																Ndufa1	3.81892e-12	-0.317397	0.31	0.176	9.36399e-08			Haus2	6.26041e-10	-0.408316	0.127	0.037	1.53505e-05
																2810403A07Rik	3.60188e-09	-0.317475	0.124	0.052	8.83182e-05			Gnl2	1.09434e-11	-0.408551	0.27	0.122	2.68332e-07
																Gtf2a2	1.07414e-09	-0.317774	0.206	0.111	2.63379e-05			Kdm1a	1.49383e-13	-0.410343	0.335	0.157	3.66287e-09
																Mrps14	2.56104e-07	-0.317879	0.189	0.111	0.00627966			Pias2	3.07186e-08	-0.410368	0.165	0.07	0.000753219
																Pfkm	1.74174e-12	-0.318665	0.403	0.253	4.27074e-08			Rnf145	4.78843e-09	-0.41048	0.167	0.067	0.000117412
																Ythdf2	3.80827e-09	-0.318724	0.125	0.053	9.33789e-05			Nfat5	2.9612e-08	-0.410683	0.128	0.045	0.000726086
																Cd99l2	2.46645e-12	-0.318935	0.192	0.087	6.04774e-08			Aida	6.94169e-08	-0.410784	0.112	0.037	0.0017021
																Clcn3	2.53678e-09	-0.318993	0.218	0.121	6.22018e-05			Hdac1	4.29562e-11	-0.41079	0.109	0.021	1.05329e-06
																Dscr3	1.23232e-12	-0.31932	0.192	0.086	3.02165e-08			Arhgef12	2.01542e-07	-0.41096	0.19	0.096	0.00494182
																Rbbp4	1.04737e-11	-0.319379	0.257	0.139	2.56815e-07			Ipo4	7.45873e-10	-0.411508	0.14	0.045	1.82888e-05
																Eci2	2.76342e-13	-0.319574	0.36	0.214	6.7759e-09			Dst	3.71344e-10	-0.411558	0.188	0.075	9.10536e-06
																Tspan14	2.94347e-10	-0.319834	0.116	0.043	7.2174e-06			Gria2	1.20723e-11	-0.411599	0.562	0.36	2.96012e-07
																Phyh	1.45778e-08	-0.320009	0.105	0.042	0.000357446			Cnrip1	3.7849e-11	-0.411738	0.146	0.042	9.28056e-07
																BC005624	1.11982e-10	-0.320792	0.12	0.044	2.74579e-06			Glt8d1	3.71945e-09	-0.411931	0.101	0.024	9.12008e-05
																Hipk2	1.69058e-08	-0.320928	0.156	0.079	0.00041453			Atp6v1e1	4.75894e-14	-0.412342	0.304	0.133	1.16689e-09
																Arap2	4.49879e-09	-0.321603	0.151	0.072	0.00011031			Slc38a9	5.38948e-09	-0.412413	0.122	0.037	0.00013215
																Grsf1	6.24863e-08	-0.321627	0.132	0.064	0.00153216			Dnaja3	2.24942e-08	-0.412746	0.142	0.054	0.000551557
																Ubb	2.6098e-12	-0.322105	0.292	0.162	6.39924e-08			Mrpl9	4.51309e-12	-0.412838	0.141	0.035	1.10661e-07
																Mtmr6	8.57911e-09	-0.324056	0.101	0.039	0.00021036			Krt10	1.69657e-09	-0.412874	0.106	0.026	4.16e-05
																Itgb1bp1	9.31754e-09	-0.324056	0.122	0.053	0.000228466			Snap25	8.09443e-11	-0.413011	0.143	0.042	1.98475e-06
																Cdc5l	2.04254e-10	-0.32425	0.134	0.054	5.00832e-06			5730559C18Rik	5.31463e-12	-0.413071	0.16	0.046	1.30315e-07
																Mut	1.9475e-08	-0.324641	0.113	0.048	0.000477526			Snx4	3.75265e-10	-0.413257	0.165	0.059	9.2015e-06
																Rmnd5a	3.7182e-11	-0.324645	0.108	0.035	9.11702e-07			Ppp1r1a	2.94766e-08	-0.413328	0.151	0.061	0.000722765
																Timm44	8.31012e-08	-0.324692	0.151	0.079	0.00203764			Terf2	2.37604e-09	-0.413449	0.225	0.106	5.82606e-05
																Ddx1	8.38231e-11	-0.324721	0.25	0.137	2.05534e-06			Cisd2	4.53751e-08	-0.413699	0.174	0.078	0.0011126
																Tpm1	6.09662e-09	-0.324874	0.243	0.142	0.000149489			Ccdc137	1.54617e-07	-0.413753	0.108	0.037	0.00379122
																Bbip1	3.07905e-10	-0.325015	0.207	0.109	7.54983e-06			Chd4	3.3262e-14	-0.413779	0.589	0.362	8.15585e-10
																Cttn	2.78422e-11	-0.325153	0.151	0.063	6.82691e-07			Wapl	4.25199e-10	-0.413876	0.148	0.048	1.04259e-05
																Celf4	9.19642e-08	-0.325216	0.103	0.043	0.00225496			Limk2	1.2307e-08	-0.413967	0.138	0.05	0.000301768
																Tcp1	1.24875e-09	-0.325269	0.238	0.135	3.06193e-05			Cdk7	7.36141e-12	-0.414184	0.148	0.04	1.80502e-07
																Akap11	5.88227e-13	-0.325427	0.177	0.073	1.44233e-08			Wdr45b	1.03637e-08	-0.414466	0.167	0.069	0.000254117
																Top2b	9.42061e-08	-0.325502	0.181	0.103	0.00230993			Rab14	6.64768e-15	-0.41493	0.461	0.243	1.63001e-10
																Rpl13a	1.16493e-08	-0.325567	0.152	0.075	0.00028564			Aak1	4.10473e-09	-0.414988	0.168	0.067	0.000100648
																Exoc5	5.77284e-11	-0.32564	0.114	0.039	1.4155e-06			Ryr3	3.74645e-08	-0.415045	0.112	0.035	0.000918629
																Ahsa2	2.08623e-11	-0.325894	0.109	0.035	5.11543e-07			Tspan14	6.02034e-09	-0.415413	0.132	0.045	0.000147619
																Cbr1	1.44472e-09	-0.325953	0.142	0.064	3.54246e-05			Dph6	8.30903e-11	-0.415722	0.112	0.024	2.03737e-06
																Lamp2	4.26956e-11	-0.326627	0.308	0.184	1.0469e-06			Syn2	1.33088e-09	-0.416034	0.187	0.077	3.26331e-05
																Cdkn1b	1.38222e-12	-0.326699	0.263	0.139	3.3892e-08			Mtor	1.04213e-09	-0.416204	0.119	0.032	2.5553e-05
																Trim37	8.25914e-14	-0.326824	0.202	0.087	2.02514e-09			Rps24-ps3	9.84867e-10	-0.416347	0.336	0.186	2.41489e-05
																Lmbrd1	9.82616e-10	-0.326858	0.217	0.118	2.40937e-05			Sgpl1	1.23178e-10	-0.416744	0.178	0.066	3.02031e-06
																Ric3	7.33195e-10	-0.326875	0.104	0.037	1.7978e-05			Sash1	3.08664e-09	-0.417002	0.149	0.054	7.56845e-05
																Ppil4	5.94259e-11	-0.327329	0.109	0.036	1.45712e-06			Herc1	1.40329e-12	-0.417116	0.174	0.053	3.44086e-08
																Anapc7	1.45975e-08	-0.327527	0.152	0.075	0.000357931			Gm15800	5.36802e-09	-0.417278	0.11	0.03	0.000131624
																Dennd2a	1.33156e-09	-0.328264	0.173	0.086	3.26499e-05			Enah	1.20345e-10	-0.41736	0.411	0.234	2.95085e-06
																Chd1	4.59831e-10	-0.328307	0.134	0.057	1.12751e-05			Dnajc5	7.09201e-13	-0.41781	0.408	0.218	1.73896e-08
																Ptpn12	2.12545e-09	-0.328368	0.111	0.043	5.21161e-05			Zfp322a	4.31548e-10	-0.417967	0.147	0.048	1.05816e-05
																Ercc5	9.37852e-08	-0.328984	0.131	0.063	0.00229961			Tmem126a	9.07546e-09	-0.418139	0.1	0.026	0.00022253
																Hikeshi	2.76598e-11	-0.329023	0.134	0.051	6.78218e-07			Ttbk2	1.1823e-11	-0.418458	0.104	0.016	2.899e-07
																Enah	8.82125e-12	-0.329374	0.305	0.174	2.16297e-07			Rprd2	1.13344e-10	-0.418669	0.146	0.045	2.7792e-06
																Eif2s1	8.67858e-11	-0.329494	0.12	0.044	2.12799e-06			Synj1	7.06796e-12	-0.418922	0.183	0.061	1.73306e-07
																Ikbip	3.30919e-12	-0.330382	0.173	0.074	8.11414e-08			Sdhb	6.68448e-14	-0.41941	0.394	0.2	1.63903e-09
																Lonp2	3.98757e-11	-0.330873	0.142	0.058	9.77752e-07			Zfp68	1.64983e-08	-0.419707	0.105	0.029	0.000404538
																Wasf2	2.43993e-11	-0.330885	0.105	0.032	5.9827e-07			Rbsn	2.51156e-09	-0.419753	0.151	0.054	6.15834e-05
																Wasf1	1.01463e-09	-0.331093	0.1	0.035	2.48786e-05			Stk4	3.89528e-09	-0.419773	0.114	0.032	9.55124e-05
																Aif1l	4.54836e-10	-0.331359	0.196	0.102	1.11526e-05			Armcx4	9.04651e-08	-0.420125	0.138	0.054	0.0022182
																Gng5	1.77766e-11	-0.331419	0.103	0.03	4.35883e-07			Gnl3	4.30724e-12	-0.420205	0.271	0.12	1.05614e-07
																Snn	1.37374e-11	-0.331502	0.321	0.19	3.36842e-07			Fam63b	6.38743e-10	-0.420503	0.104	0.022	1.5662e-05
																Arf1	3.58502e-15	-0.332161	0.305	0.159	8.79048e-11			Zfp207	6.37428e-13	-0.420516	0.301	0.134	1.56297e-08
																Pafah1b1	7.90285e-14	-0.333488	0.338	0.19	1.93778e-09			Rtkn	4.1789e-13	-0.421121	0.224	0.08	1.02467e-08
																Psd2	1.18833e-11	-0.333753	0.112	0.036	2.91379e-07			Tshz2	6.44076e-09	-0.421389	0.121	0.037	0.000157927
																Mir99ahg	8.20804e-08	-0.334443	0.111	0.049	0.00201261			Unc79	3.37712e-09	-0.421707	0.112	0.03	8.28069e-05
																Ptprt	2.36478e-10	-0.335188	0.223	0.12	5.79845e-06			Pnpla8	1.55836e-10	-0.422525	0.151	0.048	3.82111e-06
																Ptpn1	2.47499e-11	-0.335316	0.161	0.07	6.06869e-07			Sri	5.0704e-11	-0.42257	0.18	0.066	1.24326e-06
																Pbdc1	4.39971e-12	-0.335797	0.118	0.038	1.07881e-07			Exosc2	3.78323e-09	-0.422991	0.134	0.045	9.27647e-05
																Mmp14	8.9473e-13	-0.33581	0.326	0.187	2.19388e-08			Snx27	2.52283e-11	-0.423324	0.246	0.107	6.18597e-07
																Ccnl2	1.87887e-12	-0.335848	0.295	0.168	4.60698e-08			Tsc1	3.54418e-09	-0.423587	0.157	0.059	8.69034e-05
																Efcab14	4.06309e-13	-0.33616	0.153	0.058	9.96269e-09			Rida	1.61036e-08	-0.42368	0.124	0.042	0.000394861
																Rbm39	3.59742e-13	-0.336482	0.372	0.228	8.82087e-09			Myl12a	4.13023e-11	-0.423725	0.175	0.061	1.01273e-06
																Sox6	1.57464e-08	-0.33662	0.182	0.099	0.000386102			Pds5b	1.13772e-09	-0.423743	0.178	0.07	2.78969e-05
																Psph	3.46547e-16	-0.336657	0.401	0.229	8.49733e-12			Nfkbib	4.05911e-09	-0.424247	0.143	0.05	9.95294e-05
																2810004N23Rik	8.50152e-13	-0.336702	0.21	0.097	2.08457e-08			Cox14	5.96517e-13	-0.424307	0.322	0.155	1.46266e-08
																Ube2d3	4.87958e-08	-0.337106	0.238	0.146	0.00119647			Ing2	2.24749e-08	-0.424531	0.136	0.05	0.000551085
																Usp16	1.03549e-11	-0.337166	0.132	0.048	2.53902e-07			Cdk4	1.03031e-17	-0.424571	0.706	0.434	2.52631e-13
																Spag9	2.17466e-09	-0.337753	0.338	0.222	5.33227e-05			Ppid	5.92365e-12	-0.425297	0.243	0.102	1.45248e-07
																Tnik	4.04566e-11	-0.337757	0.219	0.113	9.91995e-07			Grpel1	9.95193e-11	-0.425709	0.172	0.061	2.44021e-06
																Aox1	2.12866e-09	-0.337979	0.115	0.046	5.21946e-05			Arhgef25	2.21214e-09	-0.426543	0.139	0.046	5.42416e-05
																BC029214	1.87271e-08	-0.338475	0.129	0.06	0.000459188			Tmco3	8.21556e-10	-0.42667	0.126	0.037	2.01445e-05
																Xrcc5	2.24466e-09	-0.338846	0.106	0.04	5.50391e-05			Jun	2.26039e-10	-0.426684	0.295	0.152	5.54248e-06
																E130114P18Rik	2.55115e-12	-0.338921	0.166	0.069	6.25542e-08			Ldhb	3.31053e-13	-0.426689	0.368	0.184	8.11741e-09
																BC048502	1.65676e-13	-0.339549	0.117	0.032	4.06238e-09			Rock2	2.37141e-08	-0.42754	0.174	0.077	0.000581469
																Ddah1	1.37183e-09	-0.339562	0.627	0.486	3.36373e-05			Helz	1.28116e-08	-0.427612	0.102	0.027	0.000314142
																Mrps7	1.13673e-12	-0.340011	0.247	0.127	2.78727e-08			Idh2	4.06191e-10	-0.427669	0.22	0.098	9.9598e-06
																Psmd5	1.08323e-11	-0.340039	0.155	0.064	2.65608e-07			Uqcrc2	6.33227e-13	-0.427678	0.306	0.146	1.55267e-08
																Asap1	3.76623e-15	-0.340282	0.137	0.04	9.23479e-11			Aimp1	8.92281e-12	-0.427987	0.217	0.085	2.18787e-07
																Lgalsl	1.84164e-12	-0.340582	0.162	0.066	4.5157e-08			Dusp12	5.2834e-11	-0.429015	0.115	0.024	1.29549e-06
																H1f0	7.46292e-13	-0.340851	0.315	0.177	1.82991e-08			Ccdc47	7.42379e-09	-0.429503	0.176	0.074	0.000182031
																Phactr3	2.5075e-14	-0.340984	0.239	0.112	6.1484e-10			Ola1	9.54264e-10	-0.430084	0.221	0.099	2.33985e-05
																Fzd3	4.87844e-12	-0.341317	0.101	0.027	1.19619e-07			Klf13	6.37476e-12	-0.430372	0.143	0.037	1.56309e-07
																Stoml2	5.02519e-13	-0.341367	0.244	0.121	1.23218e-08			Fmr1	1.69821e-09	-0.430589	0.137	0.045	4.16402e-05
																S1pr3	4.15821e-11	-0.341458	0.186	0.088	1.01959e-06			2610008E11Rik	4.77321e-13	-0.430661	0.139	0.03	1.17039e-08
																Tmem248	5.69675e-12	-0.341973	0.114	0.036	1.39684e-07			Kcnj10	1.86172e-08	-0.430893	0.177	0.078	0.000456493
																Eprs	6.40134e-10	-0.342077	0.311	0.193	1.56961e-05			AI480526	6.16778e-10	-0.431106	0.101	0.021	1.51234e-05
																Ubr5	1.24331e-11	-0.342095	0.182	0.084	3.0486e-07			Abtb2	2.14679e-09	-0.431444	0.131	0.042	5.26393e-05
																Ncoa1	4.6992e-10	-0.342153	0.165	0.077	1.15224e-05			Atp6v1g2	2.45041e-11	-0.431773	0.122	0.027	6.00841e-07
																Nacc2	2.42247e-11	-0.342221	0.437	0.295	5.93989e-07			Gipc1	5.66363e-08	-0.432809	0.132	0.05	0.00138872
																Etfrf1	4.12104e-14	-0.342642	0.215	0.097	1.01048e-09			Mysm1	1.13763e-10	-0.433024	0.106	0.021	2.78948e-06
																Lima1	1.47172e-10	-0.34334	0.103	0.034	3.60866e-06			Eny2	1.5693e-12	-0.433371	0.287	0.128	3.84793e-08
																Zfp422	1.03515e-08	-0.343833	0.105	0.042	0.000253819			Scaper	3.4344e-07	-0.433527	0.106	0.037	0.00842115
																Rcn2	7.49386e-16	-0.343941	0.352	0.192	1.83749e-11			Ppp1r7	2.72921e-11	-0.433732	0.27	0.126	6.69202e-07
																Cct6a	5.63388e-14	-0.344133	0.283	0.15	1.38143e-09			Gnpat	4.16448e-11	-0.433934	0.208	0.082	1.02113e-06
																Oat	5.63441e-14	-0.344675	0.415	0.253	1.38156e-09			Akap9	3.42056e-11	-0.434587	0.204	0.078	8.38721e-07
																Rnf130	2.81412e-14	-0.344996	0.153	0.052	6.90022e-10			Mtpn	5.20609e-14	-0.434646	0.381	0.19	1.27653e-09
																Lix1l	3.49776e-09	-0.345038	0.126	0.054	8.57651e-05			Clip1	2.50676e-07	-0.435217	0.119	0.045	0.00614657
																Itpa	4.17125e-10	-0.345255	0.171	0.083	1.02279e-05			Trp53	3.91619e-11	-0.435337	0.191	0.07	9.60251e-07
																Tmem165	5.55661e-11	-0.345303	0.103	0.032	1.36248e-06			Tmem191c	1.99636e-12	-0.436389	0.255	0.106	4.89508e-08
																Arhgap12	1.05871e-09	-0.345656	0.155	0.072	2.59596e-05			Serf1	3.5355e-14	-0.436453	0.295	0.123	8.66906e-10
																Arhgap5	1.32184e-11	-0.345975	0.324	0.195	3.24115e-07			Etfa	1.35208e-07	-0.436505	0.151	0.066	0.00331531
																Dnaja2	3.62741e-17	-0.346106	0.233	0.097	8.89442e-13			Alcam	1.49782e-10	-0.436621	0.285	0.142	3.67265e-06
																Itsn1	2.63564e-14	-0.346183	0.226	0.103	6.46259e-10			Appl1	6.41123e-11	-0.437001	0.204	0.08	1.57203e-06
																Yeats4	6.10425e-10	-0.346401	0.178	0.089	1.49676e-05			Sgip1	3.47857e-11	-0.437029	0.156	0.048	8.52946e-07
																Commd8	1.51652e-12	-0.346419	0.169	0.07	3.7185e-08			Frmd5	1.77587e-10	-0.437459	0.105	0.021	4.35443e-06
																Gm6145	3.89557e-09	-0.346564	0.182	0.095	9.55193e-05			Dcaf12	1.27483e-10	-0.437533	0.175	0.064	3.12588e-06
																Gnptg	7.69346e-11	-0.346732	0.166	0.075	1.88644e-06			Zzz3	2.67895e-12	-0.438894	0.152	0.04	6.56879e-08
																Gnao1	6.10099e-12	-0.34688	0.647	0.481	1.49596e-07			Ccnt2	8.84774e-14	-0.43893	0.223	0.078	2.16947e-09
																Ppp4r1l-ps	2.30848e-08	-0.347204	0.134	0.064	0.000566039			Peg3	9.01589e-09	-0.439557	0.142	0.051	0.00022107
																Prdx1	5.49732e-17	-0.348035	0.677	0.49	1.34794e-12			Rph3a	6.28015e-10	-0.439809	0.211	0.091	1.53989e-05
																Hdhd2	6.25267e-16	-0.348178	0.291	0.147	1.53316e-11			Katnal1	8.68661e-10	-0.440252	0.142	0.046	2.12996e-05
																Mesdc2	4.41783e-11	-0.348209	0.268	0.152	1.08325e-06			Ppp1r12a	6.77647e-10	-0.440608	0.12	0.032	1.66159e-05
																Srsf7	1.42704e-14	-0.348417	0.219	0.096	3.4991e-10			Adgrl3	2.39847e-10	-0.441554	0.254	0.122	5.88104e-06
																Cyfip1	1.47389e-12	-0.348465	0.195	0.088	3.61399e-08			Med17	1.38786e-09	-0.442597	0.132	0.042	3.40302e-05
																Ube2b	2.70452e-13	-0.348673	0.244	0.12	6.63149e-09			Mgea5	2.85391e-13	-0.443485	0.325	0.152	6.99779e-09
																Rnf5	5.39754e-11	-0.348818	0.227	0.12	1.32348e-06			Pura	2.89997e-08	-0.443571	0.1	0.027	0.000711073
																Eea1	7.01098e-10	-0.348933	0.108	0.039	1.71909e-05			Zc3h7a	4.76826e-13	-0.444552	0.224	0.083	1.16918e-08
																Cald1	3.81024e-08	-0.349016	0.117	0.052	0.00093427			Ubp1	1.10565e-09	-0.444964	0.213	0.096	2.71105e-05
																Nkiras1	6.86136e-10	-0.34931	0.109	0.04	1.6824e-05			Nfs1	1.16044e-09	-0.445048	0.12	0.034	2.84541e-05
																Cmip	2.10815e-15	-0.349503	0.143	0.044	5.16917e-11			Dot1l	2.44824e-13	-0.445203	0.257	0.104	6.00308e-09
																Fbxo9	2.69385e-08	-0.350379	0.123	0.055	0.000660532			Cdc37l1	1.38807e-11	-0.445263	0.153	0.045	3.40354e-07
																Gpr180	1.85648e-11	-0.350944	0.109	0.035	4.5521e-07			Suclg1	2.50905e-15	-0.445344	0.385	0.181	6.1522e-11
																Pard3b	1.00113e-07	-0.350978	0.106	0.046	0.00245477			Fam114a2	7.86382e-08	-0.445983	0.158	0.069	0.00192821
																Fam168b	1.71452e-16	-0.351218	0.423	0.25	4.204e-12			Dhps	2.58128e-13	-0.446779	0.171	0.048	6.32931e-09
																Phf14	3.79671e-10	-0.351337	0.194	0.099	9.30954e-06			Gsto1	7.6577e-11	-0.446996	0.186	0.069	1.87767e-06
																Myo5a	2.03273e-09	-0.351418	0.125	0.052	4.98426e-05			Scaf4	5.02328e-08	-0.447172	0.113	0.037	0.00123171
																Acsl3	1.67083e-10	-0.351522	0.26	0.15	4.09687e-06			Ubb	9.90529e-13	-0.447411	0.399	0.216	2.42878e-08
																Mrpl40	7.74857e-08	-0.351568	0.124	0.059	0.00189995			Dhx57	1.90305e-12	-0.447614	0.149	0.038	4.66627e-08
																Crtc3	1.17593e-10	-0.35158	0.132	0.052	2.88337e-06			Fam120b	5.1247e-12	-0.448334	0.152	0.042	1.25658e-07
																Arpc5	1.09531e-10	-0.35159	0.243	0.134	2.68571e-06			Ubap2l	2.89914e-10	-0.448557	0.217	0.094	7.1087e-06
																Epha5	2.80084e-09	-0.351963	0.169	0.085	6.86767e-05			Ppp4r3b	1.92964e-09	-0.449045	0.134	0.043	4.73147e-05
																Scaf11	4.5088e-11	-0.352272	0.166	0.074	1.10556e-06			Mcur1	1.11866e-10	-0.449387	0.139	0.04	2.74294e-06
																Caml	1.59523e-10	-0.352307	0.112	0.04	3.91151e-06			Dhx36	9.57661e-11	-0.449654	0.201	0.08	2.34819e-06
																Trappc10	5.26779e-10	-0.352488	0.137	0.059	1.29166e-05			Nalcn	1.3701e-09	-0.449704	0.133	0.042	3.35948e-05
																Orc2	6.33242e-10	-0.352757	0.133	0.055	1.55271e-05			Ap3d1	1.45738e-12	-0.449969	0.336	0.171	3.57348e-08
																Appl1	6.02141e-10	-0.353065	0.131	0.054	1.47645e-05			Ube2d1	8.51475e-11	-0.450046	0.165	0.056	2.08782e-06
																March2	4.74739e-13	-0.353245	0.23	0.113	1.16406e-08			Lrp6	4.98447e-11	-0.450322	0.175	0.061	1.22219e-06
																Arl6ip1	2.26812e-11	-0.353432	0.622	0.455	5.56144e-07			Dscr3	8.24177e-10	-0.450441	0.122	0.034	2.02088e-05
																Mcee	1.17111e-13	-0.353518	0.149	0.052	2.87156e-09			Knop1	5.06452e-08	-0.450671	0.227	0.117	0.00124182
																Mapre2	7.10998e-12	-0.353526	0.19	0.088	1.74337e-07			Phf14	1.3007e-13	-0.450821	0.316	0.144	3.18931e-09
																Ndfip1	5.72974e-12	-0.354051	0.112	0.035	1.40493e-07			1810037I17Rik	8.54141e-09	-0.450968	0.226	0.112	0.000209435
																Stx16	8.16014e-14	-0.354101	0.161	0.061	2.00087e-09			5730455P16Rik	2.68336e-08	-0.451063	0.129	0.046	0.00065796
																Myef2	5.19403e-09	-0.354136	0.118	0.049	0.000127358			Senp2	3.44196e-09	-0.451144	0.156	0.059	8.4397e-05
																Fam171b	2.34681e-11	-0.354412	0.267	0.149	5.75437e-07			Galnt13	5.21771e-09	-0.45139	0.134	0.045	0.000127938
																Zkscan3	5.25183e-12	-0.354537	0.172	0.074	1.28775e-07			Tmem167	6.68538e-11	-0.451696	0.262	0.123	1.63925e-06
																Adipor1	6.7928e-14	-0.354551	0.253	0.126	1.66559e-09			Polr1c	1.82708e-12	-0.451985	0.208	0.075	4.48001e-08
																Rabl6	2.56286e-13	-0.354651	0.241	0.12	6.28414e-09			Atp6v1g1	5.63797e-14	-0.452071	0.171	0.045	1.38243e-09
																Fam204a	2.49019e-12	-0.354668	0.101	0.027	6.10594e-08			C1ql1	1.97277e-13	-0.452134	0.236	0.086	4.83723e-09
																Pbrm1	3.19069e-09	-0.354978	0.128	0.055	7.82358e-05			Pus7	1.03788e-12	-0.452631	0.149	0.037	2.54488e-08
																Synj1	1.31579e-07	-0.355914	0.127	0.062	0.00322632			Mrpl3	1.91607e-11	-0.453686	0.177	0.061	4.6982e-07
																Capn2	1.07693e-11	-0.35594	0.238	0.125	2.64063e-07			Ttc5	1.06839e-10	-0.454407	0.154	0.05	2.61969e-06
																Pcca	4.18622e-10	-0.355954	0.119	0.046	1.02646e-05			Usp20	3.82228e-10	-0.454589	0.175	0.066	9.37224e-06
																Apex1	2.10337e-08	-0.357041	0.126	0.058	0.000515747			Ranbp2	1.14195e-09	-0.455726	0.128	0.038	2.80005e-05
																Psma3	4.64131e-14	-0.357411	0.138	0.044	1.13805e-09			Mlf2	2.07115e-16	-0.455823	0.457	0.227	5.07846e-12
																3830406C13Rik	2.52519e-09	-0.357527	0.114	0.045	6.19176e-05			Fam214a	2.60247e-11	-0.456308	0.108	0.019	6.38127e-07
																Kmt5a	3.62212e-11	-0.358513	0.173	0.08	8.88144e-07			Amn1	2.47068e-08	-0.456696	0.1	0.027	0.000605811
																Utp11	5.53709e-10	-0.358745	0.187	0.096	1.35769e-05			Rap1gap	1.23382e-19	-0.456755	0.344	0.126	3.02532e-15
																Unc50	1.77635e-13	-0.358837	0.141	0.048	4.35561e-09			Rmnd5a	5.66474e-12	-0.457488	0.138	0.034	1.38899e-07
																Mllt11	3.81721e-10	-0.358843	0.184	0.092	9.35979e-06			Dph3	1.33314e-09	-0.457755	0.182	0.074	3.26886e-05
																Snx6	1.23099e-11	-0.359613	0.189	0.089	3.01839e-07			Ddx50	7.12726e-12	-0.457894	0.259	0.115	1.7476e-07
																Rabggtb	2.97903e-13	-0.359636	0.155	0.059	7.30459e-09			Rnmt	3.11218e-10	-0.458115	0.141	0.043	7.63107e-06
																Bola3	3.27524e-08	-0.359647	0.167	0.089	0.00080309			Usp3	8.07198e-09	-0.458204	0.197	0.09	0.000197925
																H2afv	5.02521e-12	-0.359688	0.375	0.236	1.23218e-07			Tmbim4	1.20758e-09	-0.458735	0.137	0.045	2.96098e-05
																Trp53bp2	9.09371e-12	-0.35997	0.109	0.034	2.22978e-07			Gga3	6.0305e-12	-0.458858	0.149	0.04	1.47868e-07
																Pum1	1.04193e-13	-0.360016	0.19	0.081	2.55481e-09			Zfp91	5.52951e-11	-0.459238	0.277	0.136	1.35584e-06
																Haus2	3.65176e-12	-0.360191	0.118	0.038	8.95412e-08			Calm2	2.47997e-17	-0.459643	0.49	0.254	6.08089e-13
																Hibadh	9.96936e-12	-0.360652	0.174	0.077	2.44449e-07			Snap47	4.39075e-12	-0.460034	0.198	0.07	1.07661e-07
																Sfr1	5.54309e-12	-0.361082	0.238	0.123	1.35917e-07			Wdr75	1.2297e-10	-0.460286	0.105	0.021	3.01523e-06
																Agtrap	8.31318e-08	-0.361121	0.168	0.091	0.00203839			Nsf	3.86581e-09	-0.46075	0.171	0.069	9.47897e-05
																Twsg1	7.37766e-12	-0.361615	0.147	0.059	1.809e-07			Magi2	1.30443e-08	-0.461091	0.165	0.069	0.000319847
																Ssx2ip	1.91487e-09	-0.361721	0.121	0.049	4.69527e-05			Ascl1	9.14868e-10	-0.461435	0.201	0.086	2.24326e-05
																Tomm5	1.70532e-15	-0.362171	0.132	0.036	4.18145e-11			Ube2q1	4.36753e-12	-0.461812	0.204	0.075	1.07092e-07
																G3bp2	4.43154e-13	-0.362214	0.19	0.084	1.08661e-08			Snrpa1	1.42591e-09	-0.462187	0.286	0.154	3.49632e-05
																Tardbp	1.93096e-13	-0.36238	0.293	0.158	4.73471e-09			Usp22	1.66118e-16	-0.462414	0.349	0.147	4.07321e-12
																Psmd11	3.29243e-17	-0.362569	0.26	0.114	8.07304e-13			Rspry1	4.02441e-09	-0.462945	0.119	0.035	9.86786e-05
																4933431E20Rik	1.10116e-11	-0.362592	0.195	0.093	2.70004e-07			Slc6a6	1.5765e-12	-0.463003	0.156	0.042	3.86557e-08
																Rhob	7.05356e-12	-0.363068	0.24	0.126	1.72953e-07			Ube2e1	2.56822e-14	-0.463798	0.241	0.088	6.29727e-10
																Zzz3	4.33201e-11	-0.363364	0.109	0.036	1.06221e-06			Tmcc3	1.04189e-10	-0.464166	0.164	0.056	2.55472e-06
																Thoc2	4.94735e-11	-0.363454	0.145	0.06	1.21309e-06			Ggnbp1	1.55918e-10	-0.464198	0.107	0.022	3.82311e-06
																Tmem184c	6.93767e-14	-0.363611	0.118	0.032	1.70112e-09			Foxn3	2.64781e-08	-0.46448	0.11	0.034	0.000649242
																Magi1	3.31527e-13	-0.363655	0.182	0.077	8.12905e-09			Strada	1.95756e-09	-0.46456	0.111	0.029	4.79995e-05
																Lrrc4	4.53902e-13	-0.363771	0.143	0.05	1.11297e-08			Aifm1	9.71925e-10	-0.464731	0.124	0.035	2.38316e-05
																Mgea5	3.9339e-12	-0.363853	0.306	0.176	9.64591e-08			Rpl30	2.91352e-10	-0.46477	0.16	0.056	7.14394e-06
																Ndufa6	1.69069e-17	-0.36395	0.42	0.242	4.14557e-13			Zyg11b	4.05366e-11	-0.465119	0.194	0.074	9.93956e-07
																Bptf	4.6705e-11	-0.364053	0.176	0.082	1.14521e-06			Rnf44	2.3614e-13	-0.465357	0.231	0.086	5.79014e-09
																Idh2	4.82208e-12	-0.36408	0.275	0.152	1.18237e-07			Zfp157	1.47724e-11	-0.465715	0.127	0.029	3.6222e-07
																Arhgef26	7.25951e-14	-0.364257	0.234	0.112	1.78003e-09			Cc2d2a	9.31082e-09	-0.465758	0.108	0.03	0.000228301
																Hdgfrp3	2.07226e-12	-0.364283	0.163	0.068	5.08118e-08			Slitrk3	3.11853e-13	-0.466457	0.143	0.03	7.64663e-09
																Rala	3.17452e-13	-0.364311	0.259	0.133	7.78393e-09			Zfp329	4.51216e-09	-0.466563	0.108	0.029	0.000110638
																Stmn2	8.64929e-15	-0.364485	0.289	0.143	2.12081e-10			Ddx55	4.25483e-09	-0.468058	0.139	0.048	0.000104328
																Spin1	9.78974e-10	-0.365097	0.1	0.035	2.40044e-05			Commd3	6.10423e-14	-0.468069	0.247	0.096	1.49676e-09
																Ppp1r12a	6.17782e-14	-0.365598	0.104	0.024	1.5148e-09			Cacna1a	1.78331e-10	-0.468437	0.208	0.086	4.37268e-06
																Rab14	1.9489e-15	-0.36562	0.36	0.202	4.7787e-11			1700123O20Rik	3.65272e-09	-0.468719	0.113	0.032	8.95648e-05
																Asrgl1	5.13967e-17	-0.36571	0.755	0.585	1.26025e-12			Rnf24	2.15655e-12	-0.468777	0.109	0.016	5.28785e-08
																Copb1	1.57215e-12	-0.366313	0.117	0.037	3.8549e-08			Rabep1	3.11994e-10	-0.469308	0.28	0.141	7.65009e-06
																Mrgbp	1.01159e-14	-0.366595	0.112	0.026	2.48042e-10			Cyth1	8.02367e-12	-0.469401	0.101	0.014	1.9674e-07
																Snx18	9.64902e-11	-0.366607	0.135	0.054	2.36594e-06			Ppp1r14c	2.80238e-10	-0.469479	0.125	0.034	6.87144e-06
																Glo1	4.61526e-11	-0.366724	0.365	0.235	1.13166e-06			Sgcd	1.00462e-07	-0.469723	0.101	0.03	0.00246332
																Arid1a	2.82697e-09	-0.366915	0.141	0.065	6.93173e-05			Krr1	4.7383e-11	-0.469842	0.147	0.043	1.16183e-06
																Mark3	5.54948e-15	-0.367233	0.358	0.204	1.36073e-10			Txndc15	8.09752e-13	-0.469849	0.252	0.104	1.98551e-08
																Hmgn1	5.03439e-19	-0.367236	0.618	0.418	1.23443e-14			Rsl1d1	2.77322e-16	-0.470398	0.4	0.192	6.79994e-12
																Chd7	2.73095e-12	-0.368095	0.124	0.041	6.69628e-08			Narf	3.38859e-12	-0.470518	0.128	0.027	8.30883e-08
																Txndc5	1.20329e-12	-0.368251	0.212	0.101	2.95046e-08			Zfp704	2.53935e-10	-0.470625	0.259	0.125	6.22648e-06
																Pds5b	5.77414e-10	-0.368311	0.106	0.038	1.41582e-05			Pex5	1.29599e-11	-0.471056	0.112	0.021	3.17778e-07
																Brd9	1.7807e-09	-0.368408	0.175	0.089	4.36629e-05			Sptssa	4.95014e-14	-0.471165	0.26	0.104	1.21377e-09
																Ift74	1.27095e-11	-0.368823	0.172	0.077	3.11638e-07			Wdr33	9.11334e-13	-0.47126	0.214	0.077	2.23459e-08
																Npas3	3.03849e-09	-0.36908	0.288	0.181	7.45037e-05			Sema5a	9.0909e-14	-0.471421	0.181	0.051	2.22909e-09
																Dner	1.1986e-10	-0.369123	0.315	0.192	2.93896e-06			Gtpbp4	2.31164e-12	-0.472086	0.201	0.07	5.66815e-08
																Ypel3	7.01108e-12	-0.369202	0.184	0.084	1.71912e-07			Elp2	6.84477e-12	-0.472522	0.31	0.15	1.67834e-07
																Slc25a4	1.41713e-17	-0.370034	0.803	0.623	3.47481e-13			Tomm5	2.05988e-12	-0.472531	0.121	0.022	5.05082e-08
																Cct2	6.41555e-14	-0.370195	0.368	0.219	1.57309e-09			Sun1	1.05219e-08	-0.473149	0.1	0.026	0.000257996
																Mycbp2	3.87183e-09	-0.370376	0.103	0.039	9.49373e-05			Tagln3	8.45856e-11	-0.473334	0.11	0.022	2.07404e-06
																Ing1	5.15712e-14	-0.370484	0.105	0.024	1.26452e-09			Emc2	4.11632e-11	-0.473781	0.133	0.035	1.00932e-06
																Sptan1	2.64413e-12	-0.370932	0.264	0.142	6.4834e-08			Scarb2	5.70219e-13	-0.473989	0.35	0.176	1.39818e-08
																Zfp638	1.82632e-11	-0.371219	0.158	0.068	4.47815e-07			Ubr3	5.54727e-12	-0.474209	0.161	0.048	1.36019e-07
																Taf13	2.86184e-14	-0.371762	0.191	0.079	7.01723e-10			Kdm5a	1.62081e-08	-0.474352	0.132	0.046	0.000397423
																Polr2b	3.68302e-08	-0.372217	0.129	0.061	0.000903076			Tet2	2.46784e-10	-0.474419	0.13	0.037	6.05113e-06
																Oxr1	2.06426e-12	-0.372446	0.13	0.045	5.06156e-08			Dnttip2	4.43577e-13	-0.474843	0.182	0.056	1.08765e-08
																2210016L21Rik	4.29864e-12	-0.372941	0.26	0.139	1.05403e-07			Trmt13	1.28885e-10	-0.475195	0.112	0.024	3.16025e-06
																Rbm5	9.00768e-14	-0.373041	0.295	0.162	2.20868e-09			Pcyox1	2.57227e-14	-0.475389	0.229	0.078	6.3072e-10
																Coq9	3.48695e-12	-0.373308	0.184	0.083	8.55001e-08			R3hdm2	2.3681e-11	-0.475624	0.223	0.093	5.80658e-07
																Ctnna2	4.99488e-11	-0.373528	0.186	0.089	1.22474e-06			Dync1i2	5.94354e-16	-0.475652	0.344	0.15	1.45736e-11
																R3hdm1	8.10082e-10	-0.374002	0.16	0.076	1.98632e-05			Papola	2.662e-13	-0.47585	0.215	0.075	6.52723e-09
																Brd8	1.11077e-14	-0.37459	0.152	0.051	2.72361e-10			Sap30	6.26654e-13	-0.47603	0.121	0.021	1.53656e-08
																Mrpl9	2.9974e-16	-0.374804	0.185	0.068	7.34963e-12			Mad2l2	9.65686e-14	-0.476288	0.324	0.147	2.36786e-09
																Nucks1	5.37246e-16	-0.375176	0.248	0.113	1.31733e-11			Pcbp1	6.18552e-14	-0.476593	0.419	0.222	1.51669e-09
																Sptssa	5.18475e-17	-0.3755	0.282	0.134	1.2713e-12			Cdc42se2	1.31483e-18	-0.476794	0.495	0.25	3.22397e-14
																Nek9	2.53306e-10	-0.376314	0.171	0.082	6.21106e-06			Sbf2	2.08529e-10	-0.47698	0.194	0.078	5.11313e-06
																Tcof1	1.61673e-08	-0.376456	0.102	0.041	0.000396423			Pink1	8.64324e-16	-0.477182	0.318	0.131	2.11932e-11
																Ube2q1	1.68713e-11	-0.377024	0.176	0.08	4.13685e-07			Ctsl	7.23044e-08	-0.478332	0.157	0.069	0.0017729
																Cldn10	1.29332e-14	-0.377257	0.347	0.194	3.17123e-10			Ppp1r21	3.41713e-10	-0.478564	0.127	0.035	8.37881e-06
																Smad4	7.30254e-14	-0.377478	0.109	0.027	1.79058e-09			Usp47	2.0021e-10	-0.479268	0.189	0.074	4.90914e-06
																Fndc5	1.48946e-09	-0.378372	0.205	0.11	3.65216e-05			Brd8	2.68094e-12	-0.479285	0.261	0.112	6.57366e-08
																Reep3	1.91939e-17	-0.3793	0.214	0.083	4.70635e-13			Eml5	1.51738e-09	-0.479375	0.109	0.027	3.72061e-05
																Rnf34	1.84317e-13	-0.379664	0.146	0.051	4.51945e-09			Leo1	1.16339e-09	-0.479517	0.174	0.069	2.85262e-05
																Alkbh5	1.22815e-11	-0.379846	0.137	0.052	3.01143e-07			Psma3	3.16232e-10	-0.479973	0.153	0.051	7.75402e-06
																Rasa2	8.14244e-11	-0.379901	0.117	0.042	1.99653e-06			Snhg5	1.05108e-13	-0.480496	0.357	0.176	2.57724e-09
																Acsl6	3.97223e-10	-0.380016	0.261	0.151	9.7399e-06			Kif1bp	4.54587e-13	-0.480551	0.167	0.046	1.11465e-08
																Plcd4	3.30591e-09	-0.380955	0.238	0.141	8.10609e-05			Spop	6.41383e-11	-0.480775	0.258	0.122	1.57267e-06
																Mcur1	7.17014e-12	-0.381336	0.15	0.06	1.75812e-07			Asf1a	3.34611e-12	-0.481238	0.131	0.029	8.20467e-08
																Ppp2r5e	3.09935e-11	-0.381756	0.158	0.068	7.59961e-07			Apex1	3.33977e-14	-0.481347	0.224	0.077	8.1891e-10
																Rrp36	1.8093e-11	-0.382727	0.106	0.032	4.4364e-07			Ncbp2	1.17913e-13	-0.482401	0.242	0.093	2.89122e-09
																Pla2g16	1.52437e-13	-0.383441	0.205	0.091	3.73777e-09			Smarcc1	3.07119e-12	-0.482432	0.463	0.274	7.53055e-08
																Rimklb	5.36651e-15	-0.385451	0.265	0.129	1.31587e-10			Ctnnal1	2.35643e-10	-0.482448	0.125	0.034	5.77798e-06
																Firre	7.24052e-15	-0.386446	0.173	0.064	1.77538e-10			Pogk	1.68261e-14	-0.482789	0.249	0.091	4.12576e-10
																Pdzd11	2.20339e-16	-0.387614	0.172	0.058	5.4027e-12			Naca	1.8759e-14	-0.483297	0.383	0.187	4.5997e-10
																Tmem5	5.00359e-12	-0.387942	0.172	0.075	1.22688e-07			Sh3bp5	6.0333e-12	-0.483354	0.152	0.042	1.47936e-07
																Ccni	9.24877e-15	-0.388352	0.316	0.172	2.2678e-10			Emsy	3.30613e-12	-0.483357	0.2	0.072	8.10663e-08
																Ctnna1	5.39502e-18	-0.388525	0.368	0.198	1.32286e-13			Map4k4	3.39701e-17	-0.483621	0.615	0.368	8.32948e-13
																Smc6	6.14203e-13	-0.388567	0.129	0.042	1.50603e-08			Pik3ca	1.49036e-11	-0.484369	0.199	0.075	3.65437e-07
																Mga	2.54358e-11	-0.389338	0.126	0.046	6.23686e-07			2610001J05Rik	2.01494e-12	-0.484412	0.176	0.054	4.94063e-08
																Trp53	4.76925e-11	-0.389443	0.112	0.038	1.16942e-06			Zfp827	1.65259e-09	-0.485295	0.132	0.042	4.05214e-05
																Gclm	9.59828e-13	-0.389547	0.281	0.156	2.3535e-08			Atp11b	6.23007e-11	-0.485305	0.101	0.018	1.52761e-06
																1700020I14Rik	1.87757e-13	-0.389846	0.28	0.149	4.6038e-09			Alkbh1	1.5435e-09	-0.485568	0.132	0.042	3.78466e-05
																Impa1	2.36463e-13	-0.390662	0.164	0.064	5.79808e-09			Tfam	1.34157e-10	-0.485983	0.116	0.027	3.28954e-06
																Clmn	4.9125e-14	-0.390788	0.101	0.022	1.20454e-09			Zfp652	6.76506e-11	-0.486306	0.187	0.07	1.65879e-06
																Zranb1	5.76454e-12	-0.391397	0.148	0.059	1.41347e-07			Cnppd1	5.46801e-11	-0.48649	0.154	0.048	1.34076e-06
																Fam19a5	4.12065e-11	-0.392285	0.303	0.181	1.01038e-06			Syt11	2.25776e-17	-0.487465	0.672	0.422	5.53603e-13
																Mff	1.68983e-16	-0.393125	0.369	0.204	4.14346e-12			Edem2	8.09355e-10	-0.487895	0.113	0.029	1.98454e-05
																4632415L05Rik	2.55929e-13	-0.393549	0.138	0.046	6.27539e-09			Uimc1	4.90795e-10	-0.488246	0.112	0.027	1.20343e-05
																Mfap3l	1.78707e-12	-0.393775	0.15	0.058	4.3819e-08			Mrpl34	1.03501e-10	-0.488715	0.177	0.064	2.53784e-06
																Rps11	1.70295e-11	-0.393973	0.221	0.114	4.17563e-07			Ice1	2.87822e-12	-0.489036	0.171	0.053	7.05739e-08
																Tmem106b	1.80596e-12	-0.394147	0.246	0.127	4.42821e-08			Pts	1.07554e-11	-0.48949	0.101	0.014	2.63721e-07
																Inpp5f	5.14134e-12	-0.394159	0.202	0.097	1.26066e-07			Raf1	7.47518e-14	-0.489893	0.263	0.107	1.83291e-09
																Tpr	1.50982e-11	-0.394938	0.204	0.102	3.70208e-07			Dzip1	2.23928e-14	-0.490208	0.363	0.174	5.49071e-10
																Ppp1cb	3.80156e-14	-0.39609	0.257	0.128	9.32142e-10			Nol4l	2.12177e-14	-0.490526	0.171	0.043	5.20259e-10
																Kdm5a	1.36715e-09	-0.396566	0.107	0.04	3.35226e-05			Phf3	3.15702e-11	-0.490738	0.186	0.067	7.74101e-07
																Tfcp2	2.12083e-09	-0.396924	0.104	0.039	5.20028e-05			Hnrnpf	3.34252e-11	-0.491482	0.139	0.038	8.19586e-07
																Uqcrfs1	3.97315e-15	-0.397107	0.427	0.258	9.74217e-11			Grik2	2.77292e-08	-0.492231	0.163	0.069	0.00067992
																Sirt3	5.91754e-09	-0.397246	0.132	0.06	0.000145098			Ankrd17	2.9984e-10	-0.492797	0.174	0.064	7.35206e-06
																Ddr1	1.12468e-14	-0.397276	0.26	0.129	2.75771e-10			Spast	3.83618e-11	-0.493435	0.198	0.077	9.40633e-07
																Brk1	2.01083e-15	-0.397661	0.42	0.254	4.93056e-11			Snrnp48	9.31652e-14	-0.493692	0.219	0.077	2.28441e-09
																Pxmp4	1.41167e-20	-0.397815	0.172	0.045	3.46141e-16			Zfp81	9.66317e-11	-0.494842	0.102	0.019	2.36941e-06
																Pogk	7.37314e-11	-0.398313	0.139	0.057	1.80789e-06			Prpf4b	4.78055e-13	-0.494961	0.222	0.082	1.17219e-08
																Cdc42bpa	7.99113e-14	-0.399129	0.217	0.099	1.95942e-09			Brwd1	3.4334e-13	-0.495762	0.235	0.09	8.4187e-09
																Bzw1	1.48824e-16	-0.399293	0.259	0.12	3.64916e-12			Selenos	1.14951e-12	-0.495789	0.191	0.064	2.81859e-08
																A930005H10Rik	7.00358e-11	-0.400593	0.105	0.034	1.71728e-06			Rpl6	3.74914e-14	-0.496352	0.267	0.106	9.19288e-10
																Smndc1	1.68285e-08	-0.400841	0.108	0.045	0.000412634			Map1b	9.58875e-08	-0.496468	0.169	0.077	0.00235116
																Igbp1	1.78915e-12	-0.401023	0.156	0.062	4.38699e-08			Prdm2	5.30327e-12	-0.496599	0.218	0.085	1.30036e-07
																Pdia4	4.962e-13	-0.401429	0.163	0.065	1.21668e-08			Scn3a	9.81464e-13	-0.4967	0.115	0.018	2.40655e-08
																Mbd2	2.85503e-09	-0.401732	0.118	0.049	7.00052e-05			Trpm7	4.24872e-10	-0.496859	0.157	0.054	1.04179e-05
																Lrp6	8.36397e-12	-0.401785	0.151	0.062	2.05085e-07			Thtpa	8.71837e-17	-0.49686	0.196	0.048	2.13774e-12
																Tmem128	6.5852e-12	-0.40181	0.126	0.044	1.61469e-07			Ahsa2	3.84097e-11	-0.497161	0.194	0.074	9.41807e-07
																2610001J05Rik	1.39368e-13	-0.401853	0.205	0.093	3.4173e-09			Tcp1	6.57526e-15	-0.497216	0.386	0.19	1.61225e-10
																Tm7sf3	3.25022e-15	-0.401994	0.258	0.123	7.96954e-11			Lpin2	1.74691e-10	-0.497499	0.15	0.048	4.28343e-06
																Tmcc1	4.33442e-13	-0.402123	0.187	0.082	1.0628e-08			Pdap1	1.86492e-17	-0.497851	0.617	0.371	4.57278e-13
																Arl2bp	9.29563e-18	-0.402305	0.531	0.335	2.27929e-13			Dzip3	1.97798e-12	-0.497858	0.202	0.072	4.85e-08
																Mau2	2.7827e-16	-0.40274	0.141	0.04	6.82318e-12			Ywhaq	3.83739e-14	-0.498012	0.256	0.099	9.40929e-10
																Dpysl3	3.57855e-15	-0.40283	0.344	0.193	8.7746e-11			Rsrc1	3.29563e-11	-0.498572	0.124	0.029	8.08089e-07
																Brms1l	2.05127e-10	-0.402989	0.111	0.04	5.02972e-06			Gopc	1.98777e-10	-0.498746	0.123	0.032	4.87401e-06
																Efr3a	1.01992e-12	-0.403519	0.153	0.059	2.50084e-08			Dkc1	3.03906e-10	-0.498982	0.195	0.08	7.45178e-06
																Rab22a	1.57437e-11	-0.403607	0.192	0.091	3.86035e-07			App	3.92835e-13	-0.499144	0.297	0.136	9.63232e-09
																Timp3	2.64154e-14	-0.403641	0.404	0.247	6.47706e-10			Pde4b	2.20721e-11	-0.499415	0.206	0.08	5.41207e-07
																Slc25a23	1.84279e-16	-0.403913	0.3	0.151	4.51851e-12			Ggnbp2	3.26274e-12	-0.500081	0.225	0.09	8.00023e-08
																Mier1	6.2115e-12	-0.403955	0.162	0.068	1.52306e-07			Xpa	2.4271e-10	-0.500428	0.163	0.058	5.95126e-06
																Gldc	2.6346e-16	-0.404286	0.308	0.157	6.46005e-12			Kifap3	7.79028e-14	-0.500508	0.235	0.086	1.91018e-09
																Zfp131	1.30353e-14	-0.404881	0.105	0.023	3.19625e-10			Scamp2	2.75323e-13	-0.500609	0.215	0.077	6.75092e-09
																Gtpbp4	7.51002e-08	-0.405241	0.121	0.057	0.00184146			Glyr1	5.48966e-15	-0.50073	0.311	0.134	1.34606e-10
																Rnf144a	3.39098e-13	-0.405676	0.141	0.049	8.31467e-09			Zfp62	1.8073e-12	-0.50097	0.115	0.019	4.43149e-08
																1810037I17Rik	8.08012e-16	-0.406597	0.393	0.227	1.98125e-11			Matn4	1.8935e-16	-0.501072	0.236	0.072	4.64287e-12
																Cnih1	8.92644e-14	-0.406637	0.246	0.123	2.18876e-09			Rabgap1	6.80793e-11	-0.501798	0.224	0.096	1.66931e-06
																Npm1	1.30105e-13	-0.406656	0.24	0.118	3.19018e-09			Ahsa1	8.87655e-16	-0.50243	0.217	0.066	2.17653e-11
																Zfp106	1.04094e-11	-0.406717	0.225	0.117	2.55239e-07			Tns3	6.50005e-11	-0.503057	0.155	0.05	1.59381e-06
																Tbca	1.42652e-13	-0.406856	0.255	0.129	3.49783e-09			Impact	1.27428e-12	-0.503965	0.182	0.058	3.12454e-08
																Asf1a	9.21493e-15	-0.407422	0.127	0.036	2.2595e-10			Ptpn2	1.03211e-09	-0.504021	0.109	0.027	2.53074e-05
																Sec13	7.39281e-19	-0.407452	0.229	0.089	1.81272e-14			Flywch1	1.3007e-13	-0.504344	0.172	0.046	3.18931e-09
																Aldh3a2	3.28491e-14	-0.408119	0.128	0.038	8.05459e-10			Rab1a	3.82824e-11	-0.506484	0.264	0.125	9.38684e-07
																Fam20b	7.65015e-10	-0.408352	0.143	0.064	1.87582e-05			Scn8a	2.19954e-13	-0.507026	0.273	0.115	5.39328e-09
																Aida	9.32117e-16	-0.408689	0.118	0.027	2.28555e-11			Golgb1	2.18346e-07	-0.507163	0.146	0.064	0.00535386
																Uso1	1.02443e-12	-0.408731	0.143	0.051	2.51191e-08			Gnas	2.59436e-29	-0.507631	0.927	0.773	6.36136e-25
																Klf7	8.69498e-11	-0.409128	0.145	0.061	2.13201e-06			Srek1	5.28572e-19	-0.508526	0.375	0.157	1.29606e-14
																Smim14	2.08892e-10	-0.409293	0.179	0.088	5.12202e-06			Ppp2r5c	3.36496e-12	-0.509149	0.331	0.166	8.25089e-08
																Pitpnc1	1.32255e-10	-0.409815	0.316	0.197	3.24288e-06			Lsamp	4.91148e-10	-0.510189	0.517	0.338	1.20429e-05
																Slc43a2	3.22604e-12	-0.410276	0.369	0.229	7.91026e-08			Ndufs2	2.25404e-15	-0.510405	0.38	0.181	5.5269e-11
																Zc3h7a	4.67223e-13	-0.411022	0.127	0.041	1.14563e-08			Phrf1	2.37689e-09	-0.511218	0.141	0.048	5.82813e-05
																Mrfap1	6.13616e-14	-0.411268	0.523	0.357	1.50459e-09			Gxylt1	6.24613e-09	-0.511526	0.127	0.042	0.000153155
																Cck	6.82974e-16	-0.411549	0.116	0.025	1.67465e-11			Ubl3	3.8808e-12	-0.511744	0.207	0.077	9.51571e-08
																Dnmt3a	8.08083e-12	-0.411585	0.282	0.16	1.98142e-07			Casc4	2.53404e-12	-0.511832	0.134	0.03	6.21347e-08
																Slc44a1	8.56214e-11	-0.411818	0.186	0.09	2.09944e-06			Pdhb	3.17641e-13	-0.511956	0.201	0.067	7.78855e-09
																Arntl	2.31113e-16	-0.412546	0.114	0.023	5.66688e-12			Appbp2	6.93621e-09	-0.512296	0.2	0.091	0.000170076
																Aff4	2.15443e-14	-0.41345	0.16	0.058	5.28266e-10			Atp8a1	1.42172e-12	-0.512354	0.16	0.045	3.48605e-08
																Tns3	1.29709e-15	-0.414463	0.212	0.089	3.18047e-11			Atp6v1f	9.65742e-15	-0.512728	0.305	0.13	2.368e-10
																Ago3	3.31532e-12	-0.414517	0.133	0.047	8.12917e-08			Mapk8ip2	5.67116e-13	-0.512836	0.22	0.082	1.39057e-08
																Mkrn1	1.39183e-13	-0.414748	0.215	0.099	3.41278e-09			Actr3	2.39471e-12	-0.513015	0.199	0.07	5.87183e-08
																Ctnnb1	6.0513e-19	-0.41484	0.575	0.373	1.48378e-14			Ssbp1	1.53883e-12	-0.513458	0.149	0.038	3.7732e-08
																Rpp14	5.59297e-11	-0.415344	0.143	0.059	1.3714e-06			Glrx2	8.64875e-14	-0.51389	0.303	0.133	2.12067e-09
																Nr3c1	7.75159e-14	-0.416154	0.141	0.047	1.90069e-09			Tiparp	1.43285e-10	-0.514058	0.145	0.045	3.51335e-06
																Guk1	7.42844e-17	-0.41634	0.304	0.15	1.82145e-12			Ino80	1.46963e-13	-0.514244	0.123	0.019	3.60354e-09
																Pkn2	4.7509e-09	-0.417966	0.103	0.039	0.000116492			Rnf5	2.12705e-15	-0.514356	0.252	0.088	5.21553e-11
																Rnf168	1.04443e-10	-0.418463	0.117	0.042	2.56093e-06			Pcbp2	1.48441e-15	-0.514385	0.407	0.206	3.63976e-11
																Slco1c1	1.72863e-15	-0.418696	0.551	0.39	4.23859e-11			Rps6kb1	3.45821e-16	-0.514858	0.198	0.053	8.47954e-12
																Thrap3	1.27923e-11	-0.419496	0.151	0.062	3.13668e-07			Kansl1	7.14204e-14	-0.514876	0.17	0.045	1.75123e-09
																Retsat	6.7171e-16	-0.419628	0.13	0.035	1.64703e-11			Ankhd1	1.4202e-09	-0.515483	0.166	0.064	3.48233e-05
																Gatsl2	5.51723e-11	-0.419664	0.124	0.046	1.35283e-06			Lztr1	3.54108e-14	-0.515765	0.221	0.075	8.68273e-10
																Scp2	5.94226e-17	-0.419789	0.195	0.071	1.45704e-12			Rbm33	1.9605e-10	-0.516286	0.161	0.056	4.80714e-06
																Brd4	6.53147e-10	-0.419887	0.197	0.105	1.60152e-05			Gnaq	2.21487e-15	-0.516294	0.263	0.096	5.43085e-11
																Cnbp	1.39223e-18	-0.419906	0.447	0.259	3.41375e-14			Guf1	1.71088e-10	-0.516875	0.121	0.03	4.19508e-06
																Clns1a	9.1068e-13	-0.420253	0.177	0.075	2.23299e-08			Flnb	2.64091e-12	-0.517405	0.194	0.067	6.47551e-08
																Supt16	4.19737e-12	-0.420681	0.247	0.13	1.0292e-07			Zcchc11	2.42773e-12	-0.51803	0.167	0.05	5.95279e-08
																Peli2	2.90196e-15	-0.421121	0.242	0.113	7.1156e-11			Xrn2	9.23696e-14	-0.518091	0.211	0.07	2.2649e-09
																Tpm3-rs7	4.44912e-16	-0.421176	0.109	0.021	1.09093e-11			Eif1b	9.55431e-15	-0.518415	0.501	0.288	2.34272e-10
																Kcmf1	4.1343e-13	-0.421306	0.22	0.106	1.01373e-08			Ppp2r5e	4.89035e-12	-0.519468	0.225	0.09	1.19911e-07
																Tmem100	5.71044e-12	-0.421827	0.174	0.076	1.4002e-07			Nsrp1	1.26849e-10	-0.519482	0.14	0.042	3.11033e-06
																Ccnl1	2.29231e-12	-0.421997	0.166	0.068	5.62075e-08			Rbm6	9.91863e-14	-0.519498	0.329	0.155	2.43205e-09
																Chd3	1.01799e-11	-0.422286	0.205	0.099	2.4961e-07			Kdm7a	7.57891e-11	-0.519996	0.101	0.018	1.85835e-06
																Hadhb	2.79886e-13	-0.422762	0.158	0.061	6.86281e-09			Upf2	6.03539e-11	-0.520284	0.107	0.021	1.47988e-06
																Atg3	6.10452e-16	-0.423598	0.162	0.053	1.49683e-11			Hdac2	2.47476e-18	-0.520306	0.355	0.146	6.06811e-14
																Mrps18c	2.03678e-11	-0.423684	0.126	0.046	4.99418e-07			Atg3	1.18393e-12	-0.520335	0.185	0.059	2.90299e-08
																Rap2c	2.98183e-13	-0.423973	0.123	0.037	7.31145e-09			Ddr1	1.49861e-12	-0.520384	0.25	0.104	3.67459e-08
																Rnf24	6.29927e-12	-0.424443	0.101	0.028	1.54458e-07			Asxl2	9.38153e-12	-0.520912	0.13	0.03	2.30035e-07
																Mia3	2.64932e-13	-0.424453	0.171	0.069	6.49614e-09			Cct2	1.61093e-19	-0.521594	0.498	0.25	3.95e-15
																Wdr26	2.40342e-15	-0.42459	0.289	0.149	5.89319e-11			Ccdc59	6.36239e-11	-0.522483	0.186	0.07	1.56006e-06
																Sptbn1	1.3786e-11	-0.424816	0.446	0.303	3.38034e-07			Jarid2	4.64139e-12	-0.523604	0.165	0.05	1.13807e-07
																Ywhaz	6.51878e-19	-0.425317	0.516	0.319	1.59841e-14			Srd5a1	2.07104e-08	-0.523864	0.1	0.027	0.000507819
																Cops2	3.40419e-11	-0.425842	0.154	0.066	8.34707e-07			Cd47	2.833e-12	-0.524107	0.183	0.061	6.94652e-08
																Snapin	1.89201e-11	-0.425855	0.193	0.093	4.63921e-07			Washc2	4.77075e-18	-0.524251	0.259	0.082	1.16979e-13
																Uri1	5.20577e-13	-0.42644	0.133	0.045	1.27646e-08			D930016D06Rik	2.77164e-12	-0.525733	0.148	0.038	6.79606e-08
																Slc15a2	7.53591e-18	-0.426799	0.254	0.11	1.8478e-13			Ostf1	2.97314e-13	-0.525834	0.135	0.027	7.29015e-09
																Usp22	1.59187e-11	-0.428155	0.17	0.076	3.90326e-07			Slc25a5	1.34697e-18	-0.526138	0.503	0.259	3.30276e-14
																Ndst1	3.78452e-13	-0.429115	0.1	0.024	9.27965e-09			Aff4	1.25481e-11	-0.526364	0.18	0.062	3.0768e-07
																Cep83	6.43287e-13	-0.429685	0.111	0.031	1.57734e-08			Atxn3	1.18288e-11	-0.527455	0.124	0.027	2.90042e-07
																Psmd12	8.23743e-15	-0.429791	0.269	0.134	2.01982e-10			Zfp397	3.04929e-12	-0.527466	0.15	0.04	7.47685e-08
																Rbbp9	6.1911e-15	-0.429962	0.135	0.04	1.51806e-10			Ogt	6.18587e-20	-0.527849	0.302	0.102	1.51678e-15
																Hexim1	2.95673e-18	-0.430097	0.158	0.044	7.2499e-14			Peli1	2.16676e-11	-0.527981	0.156	0.048	5.3129e-07
																Smarca2	3.71639e-17	-0.43017	0.3	0.148	9.11258e-13			C1qbp	1.98272e-13	-0.528177	0.268	0.112	4.86163e-09
																Prpf38b	9.12438e-12	-0.430221	0.273	0.153	2.2373e-07			Zc3h13	5.37491e-10	-0.528546	0.211	0.093	1.31793e-05
																Emx2	7.77554e-14	-0.430423	0.171	0.068	1.90656e-09			Fam136a	5.7558e-13	-0.530282	0.138	0.03	1.41132e-08
																Rbm28	2.82811e-10	-0.430638	0.156	0.071	6.93453e-06			Smc3	2.86667e-10	-0.530392	0.205	0.088	7.02907e-06
																Rock2	4.58273e-10	-0.431561	0.152	0.069	1.12369e-05			Eif5	5.59361e-15	-0.530417	0.4	0.205	1.37155e-10
																Aldh9a1	2.8777e-11	-0.432404	0.234	0.126	7.05613e-07			Smad1	3.15389e-14	-0.530497	0.208	0.067	7.73333e-10
																4931406C07Rik	7.41853e-17	-0.432885	0.202	0.076	1.81902e-12			Dcaf7	1.03937e-14	-0.531376	0.255	0.094	2.54854e-10
																Suclg1	4.35017e-15	-0.433171	0.397	0.236	1.06666e-10			Zeb2	9.22472e-12	-0.532636	0.205	0.078	2.2619e-07
																Angel2	6.35151e-14	-0.433379	0.152	0.054	1.55739e-09			Lrrc4c	7.80378e-11	-0.532798	0.203	0.082	1.91349e-06
																Thy1	1.15595e-15	-0.433774	0.262	0.124	2.83439e-11			Elmo1	8.02843e-15	-0.534182	0.214	0.067	1.96857e-10
																Soga3	5.52983e-12	-0.433878	0.107	0.031	1.35591e-07			Tmco1	2.33492e-14	-0.534253	0.217	0.072	5.72521e-10
																Sept7	3.11238e-14	-0.434029	0.413	0.252	7.63156e-10			Magi1	9.81268e-15	-0.534768	0.322	0.144	2.40607e-10
																Prkar2a	6.65149e-11	-0.434365	0.148	0.063	1.63095e-06			Sbno1	2.61596e-13	-0.53538	0.253	0.102	6.41434e-09
																Ssbp2	1.73567e-18	-0.434531	0.141	0.032	4.25586e-14			Cadps	3.41507e-11	-0.535582	0.137	0.037	8.37376e-07
																Slc22a17	1.17449e-20	-0.435388	0.422	0.23	2.87984e-16			Fam96a	1.46766e-13	-0.535796	0.184	0.054	3.5987e-09
																Wapl	4.07468e-14	-0.436304	0.124	0.036	9.9911e-10			Sox10	5.6806e-15	-0.536394	0.322	0.141	1.39288e-10
																Tsn	2.60685e-12	-0.436811	0.335	0.201	6.392e-08			Ctnna2	3.79896e-12	-0.536403	0.29	0.136	9.31504e-08
																Ank	1.10158e-14	-0.437932	0.242	0.115	2.70107e-10			Epb41l2	1.13544e-09	-0.536849	0.173	0.069	2.78409e-05
																Gm26551	7.7304e-16	-0.438423	0.111	0.023	1.8955e-11			Mga	4.96156e-12	-0.537612	0.151	0.042	1.21658e-07
																Ccdc80	5.09029e-13	-0.438786	0.124	0.039	1.24814e-08			Fhl1	1.03676e-14	-0.538005	0.266	0.102	2.54212e-10
																Nras	3.15209e-15	-0.43879	0.35	0.196	7.72893e-11			Coq9	3.24651e-12	-0.538795	0.151	0.042	7.96044e-08
																Cenpv	7.32278e-10	-0.439192	0.131	0.055	1.79555e-05			Zfp386	2.94727e-11	-0.539356	0.115	0.024	7.22671e-07
																Sbno1	7.2998e-13	-0.439503	0.202	0.095	1.78991e-08			Ccnt1	9.35611e-14	-0.540135	0.179	0.051	2.29412e-09
																Gpatch11	2.48322e-15	-0.439608	0.176	0.065	6.08886e-11			Bcas2	3.22252e-21	-0.540553	0.369	0.138	7.90162e-17
																Sesn3	4.7246e-17	-0.439806	0.256	0.115	1.15847e-12			Prkd3	1.46849e-11	-0.540839	0.145	0.04	3.60074e-07
																Pde3a	8.81493e-13	-0.440283	0.129	0.043	2.16142e-08			Zcchc14	5.0834e-13	-0.540937	0.19	0.061	1.24645e-08
																Ankhd1	9.33333e-12	-0.441387	0.142	0.055	2.28853e-07			Kcna2	3.69957e-10	-0.541226	0.109	0.026	9.07135e-06
																Grpel1	2.9239e-16	-0.441666	0.19	0.071	7.16939e-12			Cap1	1.41158e-13	-0.541489	0.249	0.098	3.46118e-09
																Tor1aip1	2.79557e-14	-0.441906	0.194	0.081	6.85475e-10			Fam13c	8.55126e-13	-0.541533	0.156	0.042	2.09677e-08
																Arhgef12	8.36284e-15	-0.443115	0.338	0.19	2.05057e-10			Larp1	2.36946e-13	-0.541534	0.163	0.043	5.80992e-09
																Ubn2	5.12205e-12	-0.443122	0.111	0.035	1.25593e-07			Cep68	8.23747e-14	-0.542055	0.112	0.013	2.01983e-09
																Erbin	3.77214e-14	-0.443279	0.157	0.058	9.24929e-10			Tmcc1	4.29386e-09	-0.542279	0.131	0.043	0.000105285
																Limch1	1.76413e-15	-0.44375	0.37	0.217	4.32564e-11			Rb1cc1	1.57792e-09	-0.542708	0.146	0.051	3.86907e-05
																Ckap5	8.234e-14	-0.443969	0.225	0.107	2.01898e-09			Nras	1.68856e-14	-0.543868	0.33	0.154	4.14034e-10
																Rtca	3.41132e-12	-0.444005	0.171	0.074	8.36456e-08			Eif4b	7.30845e-14	-0.544048	0.323	0.15	1.79203e-09
																Naca	7.6024e-18	-0.445873	0.283	0.131	1.86411e-13			Tgs1	2.80337e-14	-0.544288	0.168	0.042	6.87387e-10
																Etfa	9.24639e-15	-0.445911	0.284	0.147	2.26722e-10			Braf	4.03296e-11	-0.544855	0.141	0.04	9.88883e-07
																Pura	1.59599e-15	-0.445959	0.149	0.047	3.91337e-11			Mau2	1.08629e-15	-0.545003	0.225	0.072	2.66358e-11
																Dazap2	2.1327e-15	-0.446376	0.405	0.244	5.22938e-11			4833439L19Rik	3.20945e-13	-0.545231	0.265	0.112	7.86956e-09
																Pex11a	9.6956e-14	-0.446386	0.114	0.03	2.37736e-09			Cspp1	4.94315e-10	-0.545995	0.115	0.029	1.21206e-05
																Tonsl	3.60108e-16	-0.446533	0.281	0.138	8.82985e-12			Zfp639	1.56487e-11	-0.546028	0.134	0.034	3.83707e-07
																Dnajc19	5.42199e-13	-0.446755	0.14	0.05	1.32947e-08			Tdrd3	3.91858e-11	-0.546167	0.111	0.022	9.60835e-07
																Rnf7	5.49896e-18	-0.446922	0.206	0.076	1.34834e-13			Mphosph9	6.8303e-10	-0.546748	0.175	0.069	1.67479e-05
																Eef1b2	2.62267e-17	-0.447019	0.525	0.339	6.43079e-13			Zfp131	5.815e-11	-0.546772	0.16	0.053	1.42584e-06
																Mtpn	6.71505e-18	-0.447396	0.398	0.223	1.64653e-13			Hbp1	6.74205e-13	-0.547221	0.112	0.016	1.65315e-08
																Snrpa1	9.97451e-12	-0.447413	0.167	0.073	2.44575e-07			1700020I14Rik	1.09599e-14	-0.547399	0.346	0.165	2.68736e-10
																Erc1	8.22379e-13	-0.447746	0.126	0.041	2.01647e-08			Camk2g	4.30866e-09	-0.547627	0.122	0.038	0.000105648
																Kif3a	1.79673e-16	-0.448141	0.192	0.072	4.40559e-12			Strn3	6.21637e-13	-0.547773	0.112	0.016	1.52426e-08
																Ppp1r1a	8.3203e-17	-0.448765	0.312	0.157	2.04014e-12			Ranbp9	2.10963e-16	-0.547844	0.196	0.05	5.17281e-12
																Snap47	4.32003e-13	-0.449202	0.187	0.081	1.05927e-08			Ppm1l	2.58258e-13	-0.548835	0.194	0.062	6.33248e-09
																Eva1a	4.49405e-17	-0.449523	0.207	0.081	1.10194e-12			Ist1	1.32017e-14	-0.549022	0.256	0.098	3.23706e-10
																Rgs20	8.36794e-15	-0.45044	0.241	0.112	2.05182e-10			Chpt1	5.11967e-15	-0.549221	0.216	0.069	1.25534e-10
																Rwdd1	1.12907e-12	-0.450695	0.107	0.029	2.76848e-08			Wdr83	3.54203e-13	-0.549873	0.206	0.072	8.68507e-09
																Mlf2	5.30806e-20	-0.450795	0.481	0.289	1.30154e-15			Chgb	4.26477e-12	-0.550095	0.124	0.026	1.04572e-07
																Wbp11	8.81576e-15	-0.452851	0.149	0.049	2.16162e-10			Mex3a	1.70184e-14	-0.550122	0.272	0.109	4.17292e-10
																Ctnnbip1	2.51578e-20	-0.454185	0.46	0.264	6.1687e-16			Tbk1	7.49845e-15	-0.550385	0.168	0.04	1.83862e-10
																Hdac2	4.00541e-19	-0.454771	0.189	0.061	9.82126e-15			Adam9	4.14666e-13	-0.550427	0.236	0.091	1.01676e-08
																Arid4b	3.56916e-11	-0.455002	0.116	0.041	8.75158e-07			Zfas1	4.52129e-20	-0.550636	0.376	0.152	1.10862e-15
																Csnk2a2	1.12339e-13	-0.455023	0.219	0.104	2.75456e-09			Chd1	8.33956e-18	-0.550712	0.214	0.054	2.04486e-13
																Trip11	2.44305e-13	-0.455791	0.133	0.044	5.99036e-09			Sox6	4.38729e-14	-0.550769	0.43	0.23	1.07576e-09
																Usp8	2.23636e-11	-0.455888	0.124	0.045	5.48355e-07			4632415L05Rik	4.71827e-11	-0.550818	0.125	0.03	1.15692e-06
																Atp6v1d	1.68543e-14	-0.455955	0.194	0.081	4.13267e-10			Rtf1	7.64856e-14	-0.551172	0.298	0.133	1.87543e-09
																Nemf	3.8165e-18	-0.456717	0.132	0.028	9.35806e-14			Jkamp	1.83746e-11	-0.552139	0.181	0.064	4.50546e-07
																Kat6b	1.01806e-15	-0.457433	0.185	0.07	2.49628e-11			Ralbp1	1.45551e-12	-0.55239	0.201	0.07	3.56892e-08
																Zfp706	1.26615e-17	-0.458305	0.356	0.193	3.1046e-13			Psma7	9.75755e-23	-0.552844	0.672	0.386	2.39255e-18
																Smad1	1.24006e-13	-0.458797	0.154	0.057	3.04063e-09			Chd8	4.67689e-17	-0.55315	0.253	0.083	1.14677e-12
																Dag1	7.9935e-16	-0.458975	0.482	0.312	1.96001e-11			Kcnq1ot1	1.377e-08	-0.55385	0.117	0.037	0.00033764
																Pdzrn3	3.64076e-15	-0.459098	0.12	0.03	8.92713e-11			Sec61a2	9.23227e-11	-0.554021	0.144	0.043	2.26375e-06
																Enpp5	3.70278e-17	-0.459387	0.184	0.064	9.07921e-13			Dnmt3a	3.29946e-13	-0.554164	0.243	0.098	8.09027e-09
																Gabra2	4.20752e-13	-0.460271	0.108	0.028	1.03169e-08			A330076H08Rik	1.55247e-13	-0.554578	0.106	0.011	3.80666e-09
																Ranbp1	5.39885e-12	-0.460421	0.104	0.03	1.3238e-07			Parp2	1.9167e-13	-0.554792	0.153	0.037	4.69974e-09
																Fxyd6	7.98133e-13	-0.460484	0.194	0.087	1.95702e-08			Gphn	1.54828e-14	-0.554869	0.2	0.061	3.79637e-10
																Nfat5	9.42801e-15	-0.460727	0.13	0.038	2.31175e-10			Cct6a	1.86623e-17	-0.554872	0.432	0.211	4.576e-13
																Ntan1	9.59941e-16	-0.460803	0.127	0.032	2.35377e-11			Nav1	2.4585e-11	-0.554949	0.362	0.202	6.02824e-07
																Polr2d	6.63696e-13	-0.461544	0.135	0.047	1.62738e-08			Timp2	2.15574e-17	-0.554962	0.398	0.189	5.28586e-13
																Dnajc8	5.66619e-18	-0.462039	0.279	0.13	1.38935e-13			Igbp1	1.28128e-13	-0.555489	0.179	0.051	3.1417e-09
																Rnf11	2.77772e-13	-0.462134	0.199	0.09	6.81097e-09			Sra1	4.5628e-14	-0.555858	0.184	0.053	1.1188e-09
																Mapk10	1.65794e-10	-0.462493	0.184	0.091	4.06527e-06			Dennd5b	1.30768e-10	-0.556142	0.133	0.037	3.20642e-06
																Glyr1	1.30461e-14	-0.462938	0.213	0.094	3.19891e-10			Secisbp2l	2.49452e-14	-0.557422	0.13	0.021	6.11656e-10
																Marcksl1	7.19011e-18	-0.463194	0.431	0.254	1.76302e-13			Brms1l	1.34061e-12	-0.558589	0.143	0.035	3.28719e-08
																Map2	6.08568e-14	-0.465576	0.411	0.262	1.49221e-09			Dgkd	5.14715e-15	-0.55915	0.223	0.074	1.26208e-10
																Hnrnpf	3.84623e-16	-0.465796	0.119	0.027	9.43096e-12			Fxr1	2.26853e-17	-0.559306	0.267	0.09	5.56242e-13
																Zfp36l1	7.27127e-17	-0.466717	0.189	0.069	1.78292e-12			Psip1	1.74487e-16	-0.559619	0.469	0.254	4.27842e-12
																Ube2k	5.35738e-15	-0.466747	0.29	0.152	1.31363e-10			Slu7	2.5384e-15	-0.559766	0.186	0.048	6.22415e-11
																Dph6	2.92602e-16	-0.466864	0.103	0.018	7.1746e-12			Fam49b	1.07397e-13	-0.55984	0.272	0.114	2.63337e-09
																Prpf4b	6.3306e-12	-0.467682	0.141	0.054	1.55226e-07			Mrps18c	8.38815e-13	-0.560135	0.161	0.045	2.05677e-08
																Rab1a	2.78831e-17	-0.46793	0.297	0.147	6.83694e-13			Cebpz	2.11416e-13	-0.561147	0.222	0.08	5.18391e-09
																Pbx1	2.36872e-17	-0.468254	0.28	0.135	5.80811e-13			Trip11	2.18642e-11	-0.561551	0.119	0.026	5.3611e-07
																Slu7	1.04196e-12	-0.468272	0.141	0.051	2.5549e-08			Sox21	5.21166e-14	-0.562282	0.176	0.048	1.2779e-09
																Dmtf1	1.20937e-14	-0.469012	0.13	0.038	2.96537e-10			Rars2	3.16774e-11	-0.562297	0.112	0.022	7.7673e-07
																Tubb4b	2.47172e-16	-0.469216	0.312	0.161	6.06065e-12			Mettl9	1.66988e-14	-0.562562	0.296	0.126	4.09454e-10
																Eif5	1.54584e-16	-0.469846	0.423	0.251	3.79041e-12			Ythdf2	3.35149e-15	-0.562928	0.219	0.069	8.21785e-11
																Ammecr1l	8.36176e-16	-0.470035	0.185	0.07	2.0503e-11			Cwc15	1.06862e-16	-0.563212	0.383	0.179	2.62026e-12
																Bex3	1.4751e-19	-0.470156	0.371	0.193	3.61694e-15			Timp3	4.79169e-11	-0.564437	0.164	0.054	1.17492e-06
																Mtdh	8.39627e-16	-0.470377	0.21	0.089	2.05877e-11			Zcchc6	1.6503e-12	-0.565532	0.253	0.107	4.04654e-08
																Fkbp3	2.31188e-16	-0.470446	0.289	0.145	5.66874e-12			Nsd3	1.02764e-11	-0.565622	0.16	0.05	2.51977e-07
																Ttc14	1.24359e-15	-0.47078	0.188	0.073	3.04928e-11			Tpd52l2	1.62926e-16	-0.566311	0.262	0.091	3.99494e-12
																Ppp3ca	1.93934e-15	-0.470962	0.358	0.203	4.75526e-11			Srrm2	1.03048e-18	-0.566765	0.708	0.472	2.52675e-14
																Cebpz	1.89566e-13	-0.47131	0.154	0.058	4.64816e-09			Fam193a	2.20172e-12	-0.567127	0.191	0.066	5.39861e-08
																Rps3a1	6.1033e-16	-0.47167	0.231	0.102	1.49653e-11			Pik3ip1	1.02645e-13	-0.567526	0.156	0.037	2.51685e-09
																Chpt1	4.28858e-17	-0.471938	0.263	0.119	1.05156e-12			Bclaf1	1.57758e-16	-0.567976	0.45	0.232	3.86823e-12
																Ahcyl1	3.41044e-18	-0.472269	0.489	0.298	8.36239e-14			Pcgf3	2.19173e-12	-0.568201	0.168	0.051	5.37412e-08
																Megf10	1.032e-15	-0.473155	0.184	0.069	2.53046e-11			Lcorl	5.93758e-16	-0.568525	0.222	0.067	1.4559e-11
																App	2.07957e-18	-0.474232	0.341	0.179	5.0991e-14			Bex1	3.14541e-13	-0.568588	0.171	0.048	7.71255e-09
																2410004B18Rik	8.68018e-16	-0.474365	0.189	0.073	2.12838e-11			Uchl3	1.39146e-12	-0.571683	0.184	0.061	3.41187e-08
																Pdcd6	1.73372e-19	-0.474398	0.245	0.097	4.25109e-15			Tmem234	3.08577e-15	-0.572331	0.435	0.224	7.56632e-11
																Mettl16	5.90162e-13	-0.474978	0.179	0.077	1.44708e-08			Psmd1	9.93221e-15	-0.572482	0.294	0.125	2.43538e-10
																Luc7l3	1.35773e-14	-0.476315	0.351	0.203	3.32915e-10			Ank3	1.30902e-18	-0.572931	0.246	0.07	3.20972e-14
																Wdr45b	3.49913e-15	-0.476465	0.188	0.074	8.57986e-11			Tia1	8.4709e-17	-0.573948	0.348	0.15	2.07706e-12
																Ssbp1	3.34277e-16	-0.477699	0.125	0.03	8.19648e-12			Akr1a1	1.28631e-20	-0.57432	0.593	0.33	3.15404e-16
																Hip1	2.59004e-16	-0.481594	0.198	0.077	6.35077e-12			Itpr2	1.39263e-11	-0.574693	0.129	0.03	3.41474e-07
																Dnajc5	1.63237e-20	-0.481934	0.394	0.208	4.00256e-16			Mark3	8.71226e-19	-0.575867	0.363	0.15	2.13625e-14
																Fnta	5.83211e-18	-0.482243	0.295	0.142	1.43003e-13			Hist1h1c	5.05667e-12	-0.575902	0.119	0.022	1.2399e-07
																Rint1	1.66585e-16	-0.482534	0.101	0.016	4.08467e-12			Ophn1	2.23326e-14	-0.576242	0.153	0.032	5.47594e-10
																Eif2a	4.99137e-16	-0.483443	0.158	0.051	1.22388e-11			Mphosph10	3.29992e-13	-0.576389	0.157	0.04	8.09141e-09
																Washc2	2.41036e-15	-0.483804	0.278	0.139	5.91021e-11			Rbm28	5.17777e-15	-0.577675	0.216	0.069	1.26959e-10
																Gosr2	7.67452e-14	-0.484008	0.162	0.062	1.88179e-09			Cald1	2.05859e-10	-0.577736	0.201	0.083	5.04767e-06
																Gm13111	2.35386e-16	-0.48427	0.117	0.025	5.77165e-12			Tnrc6a	1.80161e-17	-0.578124	0.287	0.104	4.41754e-13
																Ankrd17	6.17294e-14	-0.484273	0.17	0.067	1.51361e-09			Cmip	2.77913e-16	-0.578934	0.205	0.056	6.81442e-12
																Zdhhc2	1.12519e-13	-0.484388	0.124	0.037	2.75897e-09			Ccnl1	4.42015e-16	-0.578953	0.257	0.091	1.08382e-11
																4833439L19Rik	8.89426e-20	-0.484572	0.34	0.168	2.18087e-15			Myo9a	2.65669e-09	-0.579088	0.104	0.026	6.5142e-05
																Eif1b	6.36354e-19	-0.484691	0.43	0.246	1.56034e-14			Hipk2	5.83695e-13	-0.579254	0.205	0.072	1.43122e-08
																Hmgn3	4.50512e-20	-0.485017	0.44	0.251	1.10466e-15			Fkbp3	1.21141e-18	-0.579603	0.405	0.181	2.97038e-14
																Mrps26	6.87823e-15	-0.486034	0.213	0.092	1.68654e-10			Zfp606	1.77062e-13	-0.579636	0.131	0.024	4.34155e-09
																Snx27	1.45318e-15	-0.486628	0.235	0.107	3.5632e-11			Taok1	1.34508e-14	-0.580321	0.26	0.102	3.29813e-10
																Adora2b	6.12253e-20	-0.487608	0.11	0.013	1.50124e-15			Ddi2	5.68135e-12	-0.580562	0.16	0.048	1.39307e-07
																Pcbp2	2.62435e-23	-0.487643	0.367	0.175	6.43492e-19			Usp16	3.43313e-14	-0.580711	0.195	0.059	8.41802e-10
																Uba5	6.26856e-18	-0.488628	0.255	0.112	1.53705e-13			Setd2	4.52841e-11	-0.58104	0.165	0.056	1.11037e-06
																Prpf40a	5.24713e-14	-0.489764	0.157	0.058	1.2866e-09			Zfp462	1.87573e-17	-0.58132	0.356	0.155	4.5993e-13
																Pabpn1	6.16988e-22	-0.490798	0.244	0.09	1.51285e-17			Tmeff1	9.94614e-15	-0.581441	0.136	0.022	2.43879e-10
																Bcas2	1.87014e-16	-0.491224	0.252	0.116	4.58559e-12			Mettl26	1.60707e-13	-0.581646	0.156	0.038	3.94053e-09
																Crk	3.18639e-18	-0.491275	0.24	0.099	7.81303e-14			Ap3m2	1.47637e-10	-0.582191	0.16	0.054	3.62006e-06
																Fam120b	6.91139e-13	-0.491805	0.109	0.03	1.69467e-08			E330009J07Rik	7.98811e-16	-0.582365	0.16	0.03	1.95868e-11
																Mphosph8	4.15973e-14	-0.491854	0.171	0.067	1.01997e-09			Tbl1x	2.52026e-17	-0.58261	0.249	0.08	6.17969e-13
																Thrsp	2.91173e-15	-0.49196	0.255	0.121	7.13957e-11			Eif3m	5.87892e-14	-0.583436	0.162	0.04	1.44151e-09
																Rwdd4a	1.43349e-12	-0.492089	0.148	0.057	3.51491e-08			Rab33a	2.24508e-13	-0.583827	0.122	0.019	5.50493e-09
																Plxna2	1.84118e-14	-0.492108	0.121	0.032	4.51458e-10			Ccz1	1.35478e-12	-0.584042	0.154	0.042	3.32193e-08
																Olfm1	1.19968e-15	-0.492326	0.294	0.152	2.94162e-11			Irak1	3.60291e-12	-0.584491	0.163	0.05	8.83434e-08
																Pcmtd1	6.3415e-14	-0.492329	0.137	0.045	1.55494e-09			Gapvd1	1.00987e-14	-0.586534	0.221	0.074	2.47621e-10
																Fam193a	3.78731e-16	-0.492521	0.185	0.068	9.28648e-12			Pbrm1	2.16176e-11	-0.586644	0.198	0.077	5.30064e-07
																Iws1	6.3778e-14	-0.493156	0.119	0.034	1.56384e-09			Fam162a	4.13476e-15	-0.586666	0.252	0.093	1.01384e-10
																Pdcd4	2.04135e-16	-0.493338	0.276	0.136	5.00539e-12			Wac	4.30448e-14	-0.587146	0.219	0.075	1.05546e-09
																Zfas1	3.00293e-16	-0.494442	0.222	0.094	7.36318e-12			Phf21a	9.46066e-15	-0.58877	0.315	0.139	2.31975e-10
																Mphosph10	1.32254e-14	-0.494788	0.116	0.029	3.24287e-10			Pak1ip1	1.0021e-13	-0.588801	0.138	0.027	2.45716e-09
																Ube2e1	2.41172e-16	-0.495214	0.225	0.097	5.91353e-12			Lonp2	3.58439e-12	-0.589492	0.146	0.038	8.78892e-08
																Osgep	1.68573e-16	-0.495298	0.177	0.062	4.13341e-12			Lrp1b	1.24356e-08	-0.589932	0.16	0.066	0.00030492
																Purb	6.90734e-15	-0.495506	0.431	0.271	1.69368e-10			Pkd2	1.30531e-17	-0.590202	0.194	0.043	3.20061e-13
																Hook3	7.87023e-18	-0.496091	0.153	0.043	1.92978e-13			Rpl18a	1.3003e-14	-0.59035	0.192	0.056	3.18834e-10
																Tax1bp1	2.75995e-18	-0.496178	0.305	0.145	6.7674e-14			Gas5	1.61857e-23	-0.591183	0.725	0.448	3.96872e-19
																Acbd5	6.36779e-17	-0.496191	0.178	0.062	1.56138e-12			Ppib	2.27736e-23	-0.591507	0.56	0.278	5.58409e-19
																Serbp1	2.29678e-15	-0.496254	0.479	0.312	5.6317e-11			2900076A07Rik	2.05846e-14	-0.59156	0.119	0.014	5.04734e-10
																Trps1	1.07693e-18	-0.496301	0.226	0.087	2.64062e-14			Selenok	2.50093e-20	-0.591625	0.433	0.195	6.13229e-16
																Adgra1	1.35552e-16	-0.496311	0.118	0.025	3.32373e-12			Taz	3.88869e-13	-0.592213	0.158	0.042	9.53507e-09
																Atp1a2	7.05734e-27	-0.496675	0.872	0.785	1.73046e-22			Tshz1	1.66674e-10	-0.592537	0.173	0.064	4.08684e-06
																Hlf	6.32662e-13	-0.497	0.151	0.058	1.55129e-08			Rabggtb	8.00267e-15	-0.592837	0.168	0.04	1.96225e-10
																Exoc3	1.12039e-13	-0.497124	0.218	0.103	2.7472e-09			C2cd5	3.61999e-13	-0.592849	0.143	0.032	8.87622e-09
																Nln	5.807e-16	-0.49748	0.22	0.095	1.42388e-11			Fnbp1l	9.79805e-14	-0.593645	0.282	0.122	2.40248e-09
																Sspn	9.60956e-13	-0.497567	0.189	0.085	2.35626e-08			Rbx1	7.56344e-23	-0.595026	0.484	0.221	1.85455e-18
																Nfia	5.08262e-18	-0.497712	0.523	0.352	1.24626e-13			Mapt	2.28879e-23	-0.595029	0.655	0.381	5.6121e-19
																Pak1ip1	1.77908e-16	-0.498336	0.166	0.055	4.3623e-12			Ptpn11	1.00477e-14	-0.595556	0.172	0.043	2.46369e-10
																Ilf3	8.61789e-18	-0.498454	0.188	0.066	2.11311e-13			Fam155a	3.41118e-14	-0.59571	0.208	0.067	8.36421e-10
																Dbt	3.94395e-16	-0.498995	0.19	0.072	9.67056e-12			Rraga	2.2774e-16	-0.59606	0.247	0.083	5.58418e-12
																Pcnp	6.06633e-20	-0.499044	0.14	0.028	1.48746e-15			Cfap36	4.76179e-15	-0.596622	0.27	0.106	1.16759e-10
																Pnpla8	1.49864e-16	-0.499089	0.21	0.085	3.67465e-12			Luc7l2	5.60961e-18	-0.596915	0.366	0.16	1.37548e-13
																Vps36	4.8147e-14	-0.499438	0.186	0.077	1.18056e-09			Lima1	9.85696e-12	-0.597511	0.242	0.106	2.41693e-07
																Ppib	8.89119e-20	-0.50043	0.477	0.286	2.18012e-15			Mxd4	6.18121e-23	-0.598325	0.435	0.171	1.51563e-18
																Dhx32	5.57258e-17	-0.501239	0.205	0.08	1.3664e-12			Dpysl3	8.69117e-23	-0.598615	0.695	0.429	2.13108e-18
																Ndfip2	3.7016e-16	-0.501761	0.164	0.054	9.07633e-12			Wdfy1	4.07365e-13	-0.599284	0.122	0.021	9.98859e-09
																Rab2a	2.14058e-21	-0.502158	0.479	0.282	5.2487e-17			Mkrn1	6.36509e-17	-0.60006	0.251	0.083	1.56072e-12
																Gap43	7.56452e-17	-0.503202	0.247	0.108	1.85482e-12			Mtdh	6.60212e-13	-0.600169	0.198	0.069	1.61884e-08
																Rabep1	8.71547e-12	-0.50368	0.255	0.138	2.13703e-07			Zc3h14	2.4332e-14	-0.600572	0.143	0.027	5.96621e-10
																Pik3ca	1.06606e-12	-0.504226	0.142	0.052	2.61397e-08			Gpatch11	1.52826e-12	-0.60119	0.152	0.04	3.74729e-08
																Efcab2	3.06077e-11	-0.505303	0.12	0.043	7.50501e-07			Maml2	3.35524e-11	-0.602639	0.166	0.056	8.22704e-07
																Secisbp2l	9.57486e-15	-0.505481	0.108	0.024	2.34776e-10			Kif1b	9.73562e-20	-0.603319	0.532	0.285	2.38717e-15
																Smc3	1.05437e-12	-0.505654	0.135	0.048	2.58533e-08			Fam184a	3.74133e-11	-0.603521	0.111	0.022	9.17373e-07
																Acbd3	1.58192e-12	-0.507901	0.133	0.047	3.87888e-08			Tmem57	2.04261e-15	-0.603765	0.308	0.13	5.00848e-11
																Glg1	3.20631e-17	-0.508842	0.255	0.116	7.86188e-13			Pnrc2	1.57006e-13	-0.60443	0.254	0.104	3.84978e-09
																Mpp5	4.8058e-14	-0.508987	0.149	0.051	1.17838e-09			Smc6	9.18545e-13	-0.604966	0.18	0.058	2.25227e-08
																Arrdc3	5.18255e-19	-0.50951	0.176	0.053	1.27076e-14			Ppp2r2c	1.1827e-12	-0.605053	0.205	0.075	2.89999e-08
																Rnf20	2.45123e-17	-0.509747	0.2	0.074	6.01041e-13			Tonsl	5.80792e-18	-0.605309	0.363	0.152	1.4241e-13
																Bod1l	8.20821e-15	-0.509883	0.115	0.028	2.01265e-10			Amotl1	4.55184e-14	-0.605533	0.194	0.059	1.11611e-09
																Jmjd1c	7.28507e-18	-0.510618	0.141	0.035	1.7863e-13			Bcar1	5.18895e-12	-0.606	0.125	0.027	1.27233e-07
																Rfk	2.16855e-18	-0.511521	0.193	0.066	5.31728e-14			Lmo3	9.69707e-15	-0.607766	0.205	0.062	2.37772e-10
																Gdi1	5.03013e-19	-0.512018	0.338	0.172	1.23339e-14			Zfp280d	1.49078e-12	-0.608058	0.127	0.026	3.65539e-08
																Lgals1	3.72486e-16	-0.512408	0.166	0.057	9.13335e-12			Zdhhc6	4.02649e-14	-0.609048	0.123	0.018	9.87295e-10
																Tagln3	5.309e-22	-0.512771	0.14	0.023	1.30177e-17			Gnal	3.24915e-14	-0.610094	0.187	0.054	7.96692e-10
																Ncbp2	9.57282e-17	-0.513027	0.199	0.076	2.34725e-12			Clasp2	4.71016e-16	-0.611101	0.284	0.107	1.15493e-11
																Sobp	3.65365e-10	-0.515409	0.153	0.071	8.95874e-06			Nav2	1.27719e-10	-0.611695	0.201	0.083	3.13167e-06
																Gpr19	7.02138e-14	-0.515628	0.19	0.082	1.72164e-09			Dmtf1	2.38885e-15	-0.613751	0.159	0.032	5.85745e-11
																mt-Rnr2	1.33998e-17	-0.516988	0.748	0.586	3.28562e-13			Grm8	3.26407e-19	-0.616137	0.174	0.027	8.0035e-15
																Srsf6	1.18906e-15	-0.517166	0.282	0.143	2.91558e-11			Ube2r2	3.62454e-20	-0.616845	0.428	0.194	8.88738e-16
																Bmpr1a	5.85277e-19	-0.517573	0.211	0.076	1.4351e-14			Uri1	5.29241e-15	-0.617182	0.191	0.053	1.2977e-10
																Ccdc50	8.24882e-18	-0.517632	0.175	0.057	2.02261e-13			Thap2	1.95036e-13	-0.617258	0.153	0.037	4.78229e-09
																Sf3b1	8.73849e-19	-0.518083	0.333	0.17	2.14268e-14			Gpatch8	8.59777e-13	-0.617619	0.179	0.056	2.10817e-08
																Nsrp1	2.82521e-13	-0.518184	0.149	0.055	6.92743e-09			Tspan3	2.11522e-23	-0.61859	0.665	0.384	5.18651e-19
																Plat	5.17887e-15	-0.51858	0.18	0.07	1.26986e-10			Luc7l	5.66434e-21	-0.618611	0.502	0.25	1.3889e-16
																Tmbim6	1.30418e-18	-0.519022	0.65	0.477	3.19784e-14			Zfp36l1	1.0616e-18	-0.620446	0.315	0.117	2.60303e-14
																Ik	5.4291e-18	-0.519413	0.307	0.153	1.33122e-13			Firre	4.96407e-16	-0.620647	0.167	0.035	1.21719e-11
																Dhx9	6.2697e-20	-0.520778	0.216	0.077	1.53733e-15			Tnik	2.06167e-15	-0.621187	0.278	0.11	5.05521e-11
																Osbpl1a	4.90445e-15	-0.520966	0.166	0.06	1.20257e-10			Hnrnph3	8.35708e-21	-0.621776	0.448	0.208	2.04916e-16
																S1pr1	2.80486e-22	-0.522123	0.434	0.237	6.87752e-18			Arpp21	1.10093e-13	-0.622673	0.136	0.026	2.69949e-09
																Cyb5a	2.52059e-16	-0.522657	0.225	0.096	6.18048e-12			mt-Nd2	1.45138e-23	-0.624157	0.751	0.477	3.55879e-19
																Zc3h14	1.11213e-19	-0.523072	0.142	0.03	2.72695e-15			Kmt2a	2.03846e-12	-0.624339	0.227	0.09	4.9983e-08
																Gltp	1.8868e-18	-0.523391	0.154	0.042	4.62644e-14			Rbm39	4.48097e-22	-0.624438	0.517	0.254	1.09873e-17
																Rsf1	7.95503e-16	-0.523732	0.131	0.035	1.95057e-11			Ube2b	1.95617e-20	-0.624475	0.307	0.104	4.79653e-16
																Spcs2	2.08456e-19	-0.525056	0.295	0.136	5.11134e-15			Sox2	1.96086e-18	-0.625876	0.482	0.253	4.80803e-14
																Nek7	1.49091e-17	-0.52528	0.159	0.047	3.65571e-13			Ankrd28	2.3605e-14	-0.628138	0.145	0.029	5.78793e-10
																Tnrc6b	7.69233e-14	-0.52699	0.164	0.063	1.88616e-09			Ppfibp1	1.17679e-16	-0.6289	0.17	0.034	2.8855e-12
																Rraga	8.44496e-21	-0.527458	0.234	0.086	2.0707e-16			Slc38a1	1.00599e-18	-0.630284	0.329	0.126	2.46669e-14
																Nop58	2.26027e-20	-0.528161	0.227	0.082	5.54218e-16			Ebf4	2.00719e-13	-0.630374	0.115	0.016	4.92163e-09
																Casc4	3.384e-19	-0.528189	0.175	0.053	8.29758e-15			Rhobtb3	4.3854e-16	-0.630389	0.19	0.048	1.0753e-11
																Rhobtb3	7.81477e-21	-0.528871	0.185	0.053	1.91618e-16			Nr2c2	6.81021e-13	-0.630971	0.132	0.027	1.66986e-08
																Sdhd	1.61707e-15	-0.529332	0.195	0.079	3.96506e-11			Arid4a	2.98251e-13	-0.631671	0.135	0.027	7.31312e-09
																Dhrs1	1.07244e-19	-0.529384	0.4	0.22	2.62963e-15			Mrps26	5.98753e-19	-0.631775	0.246	0.072	1.46814e-14
																Hmgb1	2.62168e-20	-0.529546	0.119	0.017	6.42835e-16			Tnrc6b	8.54379e-18	-0.632913	0.242	0.072	2.09494e-13
																Pcbp1	8.88347e-22	-0.530592	0.346	0.165	2.17823e-17			Tdpx-ps1	3.98817e-16	-0.633086	0.113	0.006	9.77898e-12
																Fabp7	2.16438e-50	-0.530701	0.994	0.964	5.30706e-46			Gdap1	2.25574e-13	-0.634602	0.132	0.026	5.53107e-09
																Nfs1	8.84854e-14	-0.530836	0.127	0.039	2.16966e-09			Ube2i	1.12738e-14	-0.634681	0.114	0.011	2.76433e-10
																4930402H24Rik	1.82806e-20	-0.53121	0.262	0.107	4.4824e-16			Pde9a	2.07353e-15	-0.635259	0.139	0.021	5.08429e-11
																Sec61b	2.87085e-19	-0.531334	0.22	0.082	7.03933e-15			Ybx3	3.32045e-16	-0.635492	0.35	0.158	8.14174e-12
																Ppp2r2b	2.5112e-18	-0.532277	0.311	0.152	6.15746e-14			Pcdh9	1.75232e-14	-0.63688	0.217	0.072	4.29669e-10
																Kifap3	9.68306e-14	-0.532878	0.166	0.066	2.37429e-09			C130071C03Rik	5.70548e-15	-0.637051	0.203	0.061	1.39898e-10
																Gria2	4.02563e-16	-0.533215	0.341	0.19	9.87085e-12			Oxsr1	3.07944e-15	-0.637111	0.174	0.042	7.55078e-11
																H3f3b	9.89358e-24	-0.534372	0.438	0.234	2.4259e-19			Gm42416	1.37248e-15	-0.637497	0.191	0.05	3.36533e-11
																Amotl1	7.66299e-16	-0.535431	0.251	0.118	1.87897e-11			Hsbp1	1.12875e-26	-0.637836	0.598	0.296	2.76769e-22
																Taok3	4.41715e-14	-0.538	0.155	0.057	1.08309e-09			Daam1	2.74689e-13	-0.63812	0.19	0.061	6.73538e-09
																Gm9347	3.70602e-22	-0.538294	0.104	0.005	9.08716e-18			Gdpd1	5.14315e-22	-0.638264	0.321	0.104	1.2611e-17
																Ncald	1.6505e-18	-0.539504	0.26	0.113	4.04702e-14			Cacybp	3.5909e-21	-0.638729	0.31	0.102	8.80489e-17
																Txn1	6.02856e-24	-0.540094	0.566	0.336	1.4782e-19			3632451O06Rik	5.65001e-16	-0.64031	0.149	0.024	1.38538e-11
																Ywhaq	7.09037e-19	-0.540406	0.241	0.098	1.73856e-14			Tcp11l2	3.52041e-16	-0.640552	0.146	0.022	8.63204e-12
																Dnajc9	2.59129e-15	-0.542456	0.149	0.048	6.35384e-11			Chd6	1.01715e-11	-0.641092	0.163	0.051	2.49405e-07
																Dync1i2	2.99065e-19	-0.543354	0.301	0.14	7.33307e-15			P3h3	2.16612e-12	-0.641906	0.108	0.016	5.31132e-08
																Sarnp	5.78335e-18	-0.543411	0.122	0.024	1.41808e-13			Eprs	1.49579e-14	-0.642224	0.31	0.141	3.66767e-10
																Adh5	7.39712e-18	-0.543692	0.251	0.111	1.81377e-13			Kif13a	1.99816e-16	-0.644911	0.279	0.104	4.89949e-12
																Bphl	4.77199e-18	-0.544297	0.185	0.062	1.17009e-13			Dapk1	9.26055e-15	-0.645164	0.199	0.059	2.27069e-10
																Sar1b	1.52424e-16	-0.54478	0.215	0.088	3.73743e-12			Npm1	9.94862e-22	-0.645183	0.428	0.187	2.4394e-17
																Nipbl	1.74222e-15	-0.545661	0.127	0.034	4.27193e-11			Naa15	1.71522e-17	-0.645213	0.242	0.074	4.20572e-13
																Wipi1	7.03944e-19	-0.545774	0.285	0.131	1.72607e-14			Dusp11	7.36533e-19	-0.648937	0.27	0.086	1.80598e-14
																Kmt2a	6.73942e-14	-0.548981	0.178	0.073	1.65251e-09			Marcksl1	5.44184e-30	-0.649201	0.76	0.44	1.33434e-25
																Fam184a	3.19089e-20	-0.549647	0.128	0.022	7.82406e-16			Ints10	3.36588e-14	-0.650065	0.173	0.046	8.25313e-10
																Rnf182	1.7145e-17	-0.549702	0.128	0.028	4.20395e-13			Cldn11	3.6277e-13	-0.651204	0.101	0.01	8.89512e-09
																Ppp2r5c	3.15832e-15	-0.549746	0.266	0.134	7.74421e-11			Ago1	6.41939e-20	-0.651545	0.275	0.085	1.57403e-15
																Ccdc47	5.37612e-18	-0.550035	0.194	0.069	1.31822e-13			Neto1	1.40599e-13	-0.651785	0.137	0.027	3.44749e-09
																Kif1bp	2.88489e-19	-0.551239	0.18	0.055	7.07375e-15			Ik	3.46126e-20	-0.652739	0.416	0.181	8.48701e-16
																Myl12a	2.21422e-22	-0.551294	0.197	0.058	5.42926e-18			Cnp	9.87864e-08	-0.653149	0.252	0.139	0.00242224
																Fnbp1	9.37877e-16	-0.551429	0.353	0.202	2.29967e-11			Tpm3-rs7	3.60049e-16	-0.653248	0.117	0.008	8.82839e-12
																Fhl1	1.32846e-19	-0.552051	0.28	0.123	3.25739e-15			Nedd4	9.69395e-21	-0.653775	0.437	0.202	2.37696e-16
																Zc3h15	1.28036e-14	-0.552539	0.218	0.099	3.13945e-10			Rps3	1.46952e-29	-0.654981	0.84	0.574	3.60327e-25
																Cap1	8.90688e-20	-0.553225	0.239	0.095	2.18397e-15			Ppp1r14b	2.53529e-28	-0.655324	0.748	0.437	6.21654e-24
																Neat1	1.12907e-12	-0.554993	0.12	0.038	2.76848e-08			Fchsd2	2.935e-18	-0.656452	0.304	0.11	7.19662e-14
																Ncam2	7.83043e-18	-0.555805	0.146	0.039	1.92002e-13			Pcmtd2	3.43238e-18	-0.656695	0.259	0.082	8.41619e-14
																Atp6v1f	3.33289e-22	-0.556379	0.352	0.17	8.17224e-18			Dek	7.79374e-17	-0.656746	0.29	0.114	1.91103e-12
																Emc7	1.43034e-23	-0.557912	0.333	0.148	3.5072e-19			Heatr6	8.21238e-14	-0.658092	0.167	0.045	2.01367e-09
																Hspa4l	8.82158e-16	-0.557953	0.119	0.028	2.16305e-11			AY036118	3.90935e-15	-0.65902	0.124	0.014	9.58572e-11
																Rorb	5.31299e-14	-0.558267	0.253	0.127	1.30274e-09			Gltp	7.8176e-15	-0.660311	0.19	0.056	1.91688e-10
																Cdk4	3.39105e-23	-0.558842	0.354	0.166	8.31485e-19			Arpc2	1.25718e-21	-0.660907	0.379	0.149	3.08261e-17
																Gpatch8	3.13121e-13	-0.559695	0.155	0.06	7.67772e-09			Tax1bp1	1.33582e-16	-0.660963	0.301	0.118	3.27544e-12
																Gkap1	1.81106e-20	-0.561164	0.193	0.061	4.44072e-16			Ank2	5.58332e-18	-0.661271	0.384	0.174	1.36903e-13
																Vgll4	3.99173e-23	-0.561408	0.127	0.015	9.78773e-19			Golim4	1.10352e-12	-0.662296	0.17	0.051	2.70584e-08
																Miat	2.0733e-15	-0.561784	0.112	0.025	5.08372e-11			Rwdd1	7.11095e-16	-0.663502	0.147	0.024	1.74361e-11
																Daam1	4.09715e-16	-0.561811	0.175	0.063	1.00462e-11			Ncald	2.60291e-27	-0.663877	0.722	0.422	6.38234e-23
																Lpin2	6.36789e-16	-0.561845	0.175	0.063	1.56141e-11			Ccdc50	1.09052e-14	-0.665467	0.212	0.069	2.67395e-10
																Fmn2	5.0194e-21	-0.562171	0.185	0.053	1.23076e-16			Mff	3.88535e-23	-0.665861	0.334	0.11	9.52687e-19
																Dio2	5.45551e-10	-0.56248	0.324	0.204	1.33769e-05			Taok3	4.43485e-17	-0.666037	0.245	0.078	1.08743e-12
																Sgpl1	6.33777e-22	-0.564521	0.21	0.067	1.55402e-17			Eif2a	1.95515e-16	-0.667159	0.193	0.048	4.79403e-12
																Aldoc	5.87422e-29	-0.564931	0.844	0.68	1.44036e-24			Mif4gd	4.01686e-16	-0.667553	0.161	0.032	9.84934e-12
																Htatsf1	3.2107e-15	-0.565413	0.2	0.083	7.87263e-11			Zfand5	2.33141e-17	-0.66773	0.218	0.059	5.71661e-13
																Hnrnph3	4.31828e-18	-0.565563	0.244	0.105	1.05884e-13			Dtd1	8.24383e-17	-0.668987	0.253	0.085	2.02139e-12
																Cspp1	8.09436e-17	-0.566396	0.144	0.041	1.98474e-12			Kdm5b	9.62436e-18	-0.66923	0.204	0.05	2.35989e-13
																1700123O20Rik	4.10667e-24	-0.566852	0.167	0.034	1.00695e-19			Ntan1	2.8075e-15	-0.669402	0.148	0.027	6.88398e-11
																Ggnbp2	1.51957e-17	-0.566928	0.234	0.099	3.72598e-13			Strbp	4.54444e-15	-0.66958	0.233	0.082	1.1143e-10
																Cetn3	2.09012e-20	-0.568197	0.195	0.062	5.12496e-16			Smad4	4.32482e-16	-0.671658	0.166	0.034	1.06044e-11
																Fezf2	1.76677e-19	-0.568437	0.114	0.016	4.33212e-15			1810041L15Rik	9.03304e-17	-0.672635	0.217	0.061	2.2149e-12
																Ndufb6	1.45296e-24	-0.568517	0.33	0.14	3.56266e-20			Stxbp1	4.09242e-16	-0.673369	0.208	0.059	1.00346e-11
																Gm10039	1.23596e-19	-0.571793	0.102	0.009	3.03056e-15			Zfp354c	3.76922e-17	-0.675327	0.187	0.042	9.24213e-13
																Chmp5	5.2366e-17	-0.572201	0.256	0.117	1.28401e-12			Ddx17	1.58121e-28	-0.676987	0.717	0.405	3.87712e-24
																Rdx	1.9391e-20	-0.572566	0.248	0.098	4.75467e-16			Ugdh	1.13412e-13	-0.677678	0.245	0.098	2.78087e-09
																Eps15	8.51263e-20	-0.572907	0.248	0.101	2.0873e-15			H3f3a	2.85362e-21	-0.679574	0.222	0.046	6.99707e-17
																H3f3a	1.48306e-20	-0.573929	0.145	0.03	3.63646e-16			Rbm26	6.43885e-16	-0.680668	0.129	0.014	1.57881e-11
																Ylpm1	9.37528e-15	-0.573975	0.155	0.054	2.29882e-10			Srsf6	5.84272e-24	-0.68201	0.473	0.211	1.43264e-19
																Zfp664	2.82056e-19	-0.574004	0.134	0.027	6.916e-15			Ppp4r1l-ps	9.46182e-14	-0.682881	0.165	0.043	2.32004e-09
																Gadd45g	4.08625e-20	-0.574354	0.193	0.06	1.00195e-15			Fam96b	1.87414e-15	-0.683636	0.177	0.043	4.5954e-11
																Igsf11	2.15381e-24	-0.575131	0.231	0.072	5.28114e-20			Myc	4.87997e-20	-0.685034	0.236	0.059	1.19657e-15
																Sst	2.75974e-17	-0.575415	0.142	0.037	6.76689e-13			Gm26551	1.69284e-15	-0.685849	0.145	0.024	4.15085e-11
																Setd7	2.44767e-21	-0.576594	0.225	0.08	6.00169e-17			Aggf1	1.68497e-18	-0.686631	0.249	0.074	4.13154e-14
																Cfdp1	4.35459e-20	-0.579277	0.356	0.18	1.06775e-15			Nop58	4.9974e-23	-0.686741	0.411	0.17	1.22536e-18
																Fam96b	2.06819e-18	-0.579495	0.162	0.047	5.07119e-14			Mphosph8	9.42699e-14	-0.687404	0.218	0.078	2.3115e-09
																Cdc42	2.36729e-28	-0.579515	0.502	0.269	5.8046e-24			Elavl3	1.97585e-18	-0.687979	0.387	0.174	4.84479e-14
																Nrgn	4.73748e-19	-0.580212	0.158	0.041	1.16163e-14			Slc25a4	6.08618e-32	-0.689453	0.827	0.558	1.49233e-27
																Rpl7	1.89587e-21	-0.5804	0.147	0.029	4.64867e-17			Prpf38b	1.68911e-21	-0.689664	0.403	0.17	4.14169e-17
																Rgs7	4.93131e-18	-0.580742	0.168	0.052	1.20916e-13			Tab2	3.8154e-15	-0.690537	0.234	0.082	9.35536e-11
																2610507B11Rik	2.54112e-21	-0.581067	0.311	0.141	6.23083e-17			Pygo1	1.97514e-14	-0.690913	0.165	0.04	4.84304e-10
																Cfap36	4.17211e-20	-0.581249	0.363	0.186	1.023e-15			Mtch2	2.82988e-16	-0.691259	0.114	0.006	6.93885e-12
																Dhrs3	8.47085e-22	-0.581361	0.153	0.031	2.07705e-17			Hsph1	6.3788e-18	-0.691712	0.338	0.139	1.56408e-13
																Clk1	1.70482e-21	-0.582761	0.171	0.044	4.18022e-17			Kiz	5.37755e-14	-0.692222	0.236	0.09	1.31858e-09
																Ppp2r5a	6.80987e-24	-0.583683	0.388	0.195	1.66978e-19			Rsf1	5.96576e-14	-0.692457	0.17	0.045	1.4628e-09
																Paics	3.04541e-23	-0.584312	0.306	0.129	7.46734e-19			Mycl	9.40451e-17	-0.692915	0.146	0.021	2.30599e-12
																Csnk1a1	3.74415e-21	-0.584484	0.375	0.194	9.18065e-17			Copb1	2.13035e-17	-0.693002	0.151	0.021	5.22362e-13
																Impact	2.67164e-26	-0.585794	0.309	0.121	6.55085e-22			Apc	2.11278e-20	-0.693158	0.373	0.155	5.18053e-16
																Eif2ak2	1.44671e-16	-0.586061	0.154	0.048	3.54734e-12			Paxbp1	5.91737e-17	-0.693915	0.266	0.096	1.45094e-12
																Selenof	1.07762e-27	-0.586474	0.589	0.356	2.64232e-23			Luc7l3	1.74323e-22	-0.696201	0.53	0.261	4.27439e-18
																Dnttip2	1.11154e-18	-0.587835	0.146	0.037	2.7255e-14			Tle4	1.48984e-20	-0.6964	0.34	0.128	3.65308e-16
																Mob1a	8.32952e-25	-0.588323	0.175	0.037	2.0424e-20			Spag9	2.1289e-24	-0.696482	0.466	0.2	5.22005e-20
																Ythdc1	1.22619e-18	-0.588601	0.169	0.051	3.00661e-14			Clk1	6.4319e-22	-0.696762	0.24	0.054	1.5771e-17
																Mapt	4.64568e-20	-0.589568	0.521	0.328	1.13912e-15			Dnajc2	4.33284e-18	-0.697953	0.249	0.078	1.06241e-13
																Med13l	1.87989e-15	-0.590516	0.127	0.035	4.60949e-11			Rab6a	1.08864e-20	-0.699431	0.304	0.101	2.66934e-16
																Sh3bgrl3	4.40348e-17	-0.591047	0.267	0.126	1.07973e-12			Trio	7.7732e-20	-0.699594	0.269	0.083	1.90599e-15
																Psma7	2.88878e-26	-0.591762	0.534	0.309	7.08329e-22			Dnm3	1.10902e-15	-0.700225	0.256	0.093	2.71931e-11
																Papola	7.06421e-22	-0.593442	0.168	0.041	1.73214e-17			Atp6v0e	9.41429e-19	-0.70138	0.268	0.086	2.30838e-14
																Rbx1	1.43907e-26	-0.593607	0.399	0.193	3.5286e-22			Dhx9	7.3701e-22	-0.7021	0.386	0.157	1.80715e-17
																Kif5c	1.47302e-15	-0.594642	0.233	0.106	3.61185e-11			Zkscan3	2.65527e-17	-0.706149	0.233	0.07	6.51071e-13
																Cbx5	2.47375e-24	-0.595815	0.411	0.215	6.06564e-20			Atp6v1a	1.65172e-17	-0.707355	0.253	0.083	4.05001e-13
																Fnbp1l	4.74526e-17	-0.595993	0.163	0.052	1.16354e-12			Glg1	2.2801e-16	-0.708109	0.263	0.096	5.5908e-12
																Tprkb	5.02854e-21	-0.59721	0.346	0.172	1.233e-16			Cldnd1	1.37874e-17	-0.70939	0.154	0.022	3.38068e-13
																Ankrd12	3.71654e-13	-0.597228	0.139	0.049	9.11295e-09			Cox8a	1.04169e-24	-0.711053	0.544	0.264	2.55422e-20
																Tcerg1	4.28595e-21	-0.597877	0.159	0.037	1.05091e-16			Dcx	2.055e-24	-0.711314	0.398	0.146	5.03886e-20
																Grm8	3.33146e-17	-0.599939	0.109	0.019	8.16875e-13			Lims2	8.14346e-19	-0.717201	0.166	0.024	1.99678e-14
																Fxr1	6.619e-18	-0.599959	0.182	0.062	1.62298e-13			Reep3	1.6273e-20	-0.717665	0.266	0.078	3.99015e-16
																Krcc1	2.74852e-20	-0.600422	0.15	0.035	6.73937e-16			Calm1	1.64518e-33	-0.719014	0.833	0.589	4.03399e-29
																Pten	1.48215e-19	-0.601052	0.152	0.038	3.63422e-15			Slc1a1	8.23669e-18	-0.719687	0.248	0.077	2.01964e-13
																Ralbp1	1.7022e-16	-0.602423	0.163	0.054	4.1738e-12			Pcmtd1	1.15674e-16	-0.720172	0.16	0.029	2.83634e-12
																Sox9	1.28613e-21	-0.602576	0.51	0.321	3.1536e-17			Hmgb1	3.14952e-16	-0.720785	0.176	0.04	7.72262e-12
																Jak1	1.11668e-21	-0.602669	0.251	0.095	2.7381e-17			Htatsf1	4.96127e-21	-0.723954	0.294	0.091	1.2165e-16
																Cacybp	1.34792e-19	-0.602841	0.232	0.09	3.3051e-15			Vcan	7.31474e-15	-0.724027	0.276	0.112	1.79357e-10
																Nktr	6.63416e-16	-0.606131	0.178	0.066	1.6267e-11			Zfp318	2.19632e-17	-0.724066	0.185	0.04	5.38538e-13
																Hsdl2	4.32545e-19	-0.606561	0.161	0.044	1.0606e-14			Sf3b1	1.34593e-22	-0.726044	0.516	0.261	3.30022e-18
																Fjx1	5.68717e-24	-0.608445	0.352	0.162	1.39449e-19			Bcl7a	2.61266e-21	-0.726752	0.346	0.126	6.40625e-17
																Acyp2	5.77328e-16	-0.608749	0.167	0.058	1.41561e-11			Sh3gl3	4.18291e-22	-0.727862	0.295	0.088	1.02565e-17
																Irak1	1.07088e-22	-0.608888	0.193	0.053	2.62581e-18			Kank1	3.07968e-17	-0.729834	0.166	0.03	7.55139e-13
																Naa15	4.00711e-18	-0.609775	0.196	0.071	9.82543e-14			R3hdm1	1.02772e-18	-0.730608	0.229	0.061	2.51998e-14
																Aggf1	8.63944e-22	-0.612006	0.218	0.072	2.11839e-17			Mrps7	2.3945e-28	-0.731475	0.433	0.157	5.87131e-24
																Ap3m2	8.63724e-17	-0.612157	0.206	0.084	2.11785e-12			Ammecr1l	1.57605e-16	-0.731968	0.162	0.03	3.86448e-12
																Igdcc4	2.16314e-24	-0.612531	0.312	0.13	5.30402e-20			Cep83	3.41594e-20	-0.732726	0.187	0.03	8.3759e-16
																Tnrc6a	8.73068e-19	-0.612772	0.241	0.099	2.14076e-14			Opcml	2.86703e-14	-0.73297	0.319	0.146	7.02996e-10
																Acadm	3.57263e-23	-0.61284	0.263	0.098	8.7601e-19			Sptan1	4.23888e-23	-0.735105	0.336	0.112	1.03937e-18
																Ascl1	1.61111e-19	-0.612849	0.106	0.012	3.95044e-15			Vgll4	2.41291e-17	-0.736515	0.153	0.022	5.91647e-13
																Kif1b	7.95951e-25	-0.61422	0.629	0.427	1.95167e-20			Abcc5	1.47913e-21	-0.73817	0.297	0.093	3.62683e-17
																Mettl26	7.14629e-16	-0.614996	0.119	0.028	1.75227e-11			Kif5b	6.29158e-18	-0.739758	0.241	0.074	1.5427e-13
																Scarb2	4.3835e-23	-0.615274	0.38	0.192	1.07483e-18			Btg2	3.21005e-21	-0.742532	0.271	0.077	7.87105e-17
																Map4k4	3.96394e-25	-0.6167	0.521	0.304	9.71957e-21			Srpk2	1.26367e-19	-0.742859	0.308	0.11	3.09852e-15
																Gipc1	5.95719e-17	-0.61694	0.133	0.034	1.4607e-12			Wdr26	7.92913e-23	-0.744147	0.338	0.117	1.94422e-18
																Pnrc2	1.33452e-18	-0.617147	0.336	0.176	3.27225e-14			Fnta	7.79828e-19	-0.744361	0.269	0.088	1.91214e-14
																Fyn	1.28203e-19	-0.617769	0.377	0.204	3.14355e-15			Mycbp2	2.44464e-18	-0.74562	0.194	0.042	5.99425e-14
																Spop	1.289e-18	-0.618034	0.211	0.079	3.16063e-14			Rab10	5.45387e-19	-0.745857	0.297	0.104	1.33729e-14
																Atg12	2.81242e-22	-0.618645	0.361	0.179	6.89606e-18			Pdcd4	2.60111e-20	-0.745968	0.314	0.11	6.37791e-16
																Dapk1	5.8484e-19	-0.619464	0.151	0.039	1.43403e-14			Omg	3.13323e-20	-0.746209	0.197	0.035	7.68268e-16
																Adora1	1.95349e-19	-0.62168	0.234	0.092	4.78997e-15			Gm4876	1.14377e-12	-0.74708	0.132	0.029	2.80453e-08
																Nf1	7.60725e-23	-0.622416	0.219	0.069	1.8653e-18			Fnbp4	4.47019e-19	-0.748383	0.249	0.074	1.09609e-14
																Kctd1	6.34457e-17	-0.623689	0.185	0.067	1.55569e-12			Srp19	2.67478e-21	-0.748849	0.292	0.09	6.55856e-17
																Ndufb11	1.29052e-25	-0.624934	0.412	0.207	3.16436e-21			Ankrd12	9.289e-15	-0.749571	0.18	0.048	2.27766e-10
																Golim4	2.36254e-17	-0.625609	0.147	0.041	5.79294e-13			Il18	3.23633e-23	-0.750025	0.255	0.058	7.93548e-19
																Ccdc34	3.50746e-16	-0.625723	0.158	0.051	8.60028e-12			Pcdh17	1.63699e-16	-0.752216	0.148	0.022	4.01391e-12
																Mrpl18	2.08881e-22	-0.627033	0.215	0.068	5.12175e-18			Sfr1	1.20128e-21	-0.752675	0.308	0.099	2.94553e-17
																Soat1	1.04468e-20	-0.627202	0.246	0.095	2.56155e-16			Stox2	3.30014e-18	-0.754427	0.357	0.154	8.09193e-14
																Srrm1	4.23393e-21	-0.629139	0.267	0.111	1.03816e-16			Rps11	2.71008e-24	-0.754604	0.387	0.144	6.64512e-20
																2610203C20Rik	2.16258e-19	-0.629389	0.264	0.115	5.30264e-15			Eif4g3	6.96112e-21	-0.754995	0.402	0.176	1.70687e-16
																Zyg11b	1.4316e-16	-0.629426	0.177	0.063	3.51028e-12			Hspd1	1.05157e-22	-0.75657	0.384	0.152	2.57844e-18
																Sbds	9.88318e-24	-0.629472	0.249	0.088	2.42335e-19			Gpd1	1.16361e-11	-0.758129	0.167	0.054	2.85317e-07
																Ube2r2	2.46504e-27	-0.630784	0.389	0.179	6.04427e-23			Ick	6.78627e-20	-0.758345	0.246	0.067	1.66399e-15
																Pkd2	8.58191e-20	-0.635383	0.169	0.047	2.10428e-15			Cdk5r1	7.89336e-20	-0.758382	0.192	0.035	1.93545e-15
																Gm10263	3.51994e-22	-0.635883	0.115	0.01	8.6309e-18			Rnf20	1.87711e-17	-0.759442	0.229	0.069	4.60267e-13
																Srpk2	3.00071e-24	-0.638253	0.262	0.094	7.35773e-20			Gng12	8.63323e-23	-0.75951	0.325	0.106	2.11687e-18
																Mpv17	3.42289e-21	-0.638364	0.21	0.07	8.39294e-17			Hnrnpr	6.51669e-26	-0.760042	0.354	0.112	1.59789e-21
																Ccdc88a	2.9842e-24	-0.639065	0.227	0.071	7.31725e-20			Soga3	9.81436e-18	-0.76165	0.176	0.034	2.40648e-13
																Arglu1	8.08992e-25	-0.639486	0.39	0.192	1.98365e-20			Ndufb6	3.73085e-22	-0.764037	0.304	0.094	9.14804e-18
																Taok1	1.99825e-21	-0.639703	0.266	0.109	4.89971e-17			Lhfpl3	6.84233e-26	-0.766823	0.527	0.242	1.67774e-21
																Rheb	8.37048e-23	-0.639938	0.263	0.102	2.05244e-18			Nipbl	6.6476e-17	-0.766988	0.161	0.029	1.62999e-12
																Col9a3	3.10294e-25	-0.641325	0.188	0.044	7.6084e-21			Npepps	5.30295e-19	-0.770373	0.283	0.098	1.30028e-14
																Klf9	7.38111e-20	-0.641796	0.115	0.016	1.80985e-15			Metap2	7.42711e-21	-0.770865	0.403	0.178	1.82113e-16
																Rsrc2	2.39651e-24	-0.644567	0.243	0.082	5.87623e-20			Ndufb11	1.77142e-24	-0.771596	0.43	0.181	4.34351e-20
																Timp2	5.16404e-24	-0.644747	0.418	0.216	1.26622e-19			Slc22a17	5.13656e-34	-0.774031	0.617	0.286	1.25948e-29
																Sox2	2.55468e-23	-0.645138	0.429	0.237	6.26407e-19			Eif5b	2.49199e-21	-0.776145	0.359	0.139	6.11035e-17
																Pdap1	5.84694e-26	-0.645883	0.43	0.22	1.43367e-21			Sema6d	4.2763e-19	-0.777908	0.256	0.078	1.04855e-14
																Tbl1x	4.49369e-20	-0.651306	0.211	0.073	1.10185e-15			Ppig	7.6286e-20	-0.780347	0.354	0.147	1.87053e-15
																Srsf11	2.27689e-18	-0.651999	0.251	0.112	5.58294e-14			Rnd2	1.93231e-20	-0.781444	0.255	0.072	4.73803e-16
																Srp19	3.13006e-27	-0.654958	0.302	0.112	7.67492e-23			Rsrc2	5.28527e-26	-0.784096	0.354	0.112	1.29595e-21
																Rps4x	3.5962e-23	-0.655061	0.174	0.041	8.81787e-19			Ilf3	3.79002e-23	-0.787353	0.372	0.141	9.29314e-19
																Cd81	1.38575e-34	-0.659741	0.638	0.399	3.39785e-30			Bptf	4.76286e-21	-0.791298	0.316	0.112	1.16785e-16
																Sec62	8.20626e-23	-0.659874	0.437	0.242	2.01217e-18			Prpf40a	2.69252e-20	-0.794153	0.254	0.072	6.60205e-16
																Atp6v1g1	5.50683e-26	-0.659879	0.196	0.047	1.35027e-21			Fam32a	1.18137e-29	-0.796162	0.394	0.122	2.89672e-25
																Zwint	2.56026e-23	-0.660038	0.293	0.121	6.27775e-19			Son	3.68719e-25	-0.796564	0.426	0.171	9.041e-21
																Daam2	6.56407e-23	-0.662491	0.26	0.099	1.60951e-18			Nktr	2.62912e-19	-0.796756	0.299	0.106	6.44661e-15
																Ptpn11	3.48066e-21	-0.663369	0.177	0.048	8.53458e-17			Wasf1	9.71268e-26	-0.798427	0.357	0.114	2.38155e-21
																Nr2f1	5.1404e-32	-0.663395	0.389	0.16	1.26043e-27			Sema5b	7.30464e-18	-0.79864	0.27	0.096	1.7911e-13
																Brd2	1.67765e-29	-0.665185	0.411	0.187	4.11361e-25			Dscaml1	1.16406e-18	-0.798954	0.248	0.074	2.85426e-14
																Mettl9	2.72743e-23	-0.66536	0.287	0.118	6.68767e-19			Ubxn4	1.44677e-24	-0.799244	0.39	0.147	3.54748e-20
																Ppp1r14b	2.44882e-27	-0.665871	0.345	0.146	6.00451e-23			March82	8.33228e-22	-0.799645	0.247	0.061	2.04308e-17
																Cldnd1	6.57112e-24	-0.666533	0.221	0.068	1.61124e-19			Zfp664	4.1828e-22	-0.799825	0.211	0.038	1.02562e-17
																Zmiz1	3.79876e-22	-0.666546	0.306	0.137	9.31455e-18			Rsrp1	4.36826e-30	-0.80065	0.521	0.224	1.0711e-25
																Zfp445	3.87724e-19	-0.666948	0.218	0.083	9.50699e-15			Arl8a	6.82107e-29	-0.800932	0.501	0.211	1.67253e-24
																Npepps	1.95856e-26	-0.668371	0.292	0.108	4.80239e-22			Csnk1e	1.61879e-24	-0.80159	0.335	0.106	3.96928e-20
																mt-Nd2	1.32021e-42	-0.668434	0.865	0.677	3.23717e-38			Hnrnpc	5.75381e-31	-0.803122	0.609	0.309	1.41083e-26
																Eif4g3	1.35707e-20	-0.669396	0.323	0.156	3.32753e-16			Prkcq	2.65511e-23	-0.804367	0.321	0.098	6.51032e-19
																Pnp	3.27025e-29	-0.670109	0.151	0.014	8.01864e-25			Atp5f1	1.36823e-26	-0.80517	0.482	0.21	3.35489e-22
																Eny2	1.05277e-20	-0.670782	0.227	0.083	2.5814e-16			Dynll1	1.54248e-28	-0.806149	0.51	0.221	3.78216e-24
																Zhx1	2.17558e-20	-0.671439	0.167	0.045	5.33452e-16			Csnk1a1	1.66812e-24	-0.807151	0.499	0.237	4.09023e-20
																Tra2a	2.71365e-21	-0.672812	0.289	0.127	6.65387e-17			Enpp2	4.72276e-22	-0.807604	0.264	0.069	1.15802e-17
																Akr1a1	7.23126e-28	-0.673555	0.476	0.252	1.77311e-23			Dpp10	1.85365e-16	-0.810556	0.149	0.024	4.54516e-12
																2900011O08Rik	1.90254e-27	-0.67358	0.268	0.088	4.66502e-23			Phactr3	1.30657e-27	-0.810714	0.351	0.099	3.20371e-23
																Sash1	1.94441e-25	-0.673622	0.289	0.11	4.76769e-21			1110004F10Rik	1.72346e-21	-0.81114	0.288	0.088	4.22593e-17
																Metap2	4.39654e-22	-0.673629	0.317	0.145	1.07803e-17			Atp5j	8.79596e-29	-0.81461	0.465	0.178	2.15677e-24
																Zfp326	1.99311e-21	-0.674377	0.165	0.041	4.8871e-17			Zfp266	1.28228e-23	-0.816162	0.259	0.061	3.14415e-19
																Sgip1	2.44106e-16	-0.674689	0.182	0.068	5.98549e-12			Nbr1	4.03486e-21	-0.817	0.303	0.102	9.89347e-17
																Lrp4	3.92102e-25	-0.678469	0.19	0.046	9.61435e-21			Sncaip	1.95741e-21	-0.817214	0.3	0.098	4.79957e-17
																Snx4	1.60805e-20	-0.678509	0.206	0.07	3.94294e-16			Rap2a	6.17536e-22	-0.818682	0.278	0.082	1.5142e-17
																Pcm1	4.13775e-22	-0.678771	0.159	0.035	1.01458e-17			Zfp638	1.85836e-22	-0.819692	0.294	0.09	4.55669e-18
																1110004F10Rik	7.81742e-27	-0.679674	0.234	0.069	1.91683e-22			Faim	2.8491e-20	-0.824296	0.194	0.035	6.986e-16
																Zcchc18	1.67202e-28	-0.682377	0.276	0.091	4.09979e-24			Mbtd1	1.3961e-15	-0.825203	0.163	0.035	3.42324e-11
																Fez1	2.26789e-24	-0.682775	0.401	0.205	5.56087e-20			Map7d2	8.42826e-17	-0.827377	0.157	0.027	2.06661e-12
																Prdm16	4.80524e-22	-0.68388	0.404	0.22	1.17824e-17			Sarnp	4.59384e-20	-0.828348	0.173	0.024	1.12641e-15
																Sox21	4.02392e-23	-0.684318	0.233	0.08	9.86665e-19			Pcnp	6.25005e-20	-0.82858	0.182	0.03	1.53251e-15
																Strbp	9.08597e-18	-0.684875	0.197	0.074	2.22788e-13			Hddc3	5.21297e-21	-0.833543	0.163	0.016	1.27822e-16
																Rtf1	5.80086e-18	-0.685561	0.209	0.081	1.42237e-13			Rps3a1	5.27106e-28	-0.833578	0.429	0.162	1.29246e-23
																Morf4l2	3.76074e-26	-0.686036	0.188	0.042	9.22133e-22			Zfp608	2.83683e-16	-0.834472	0.151	0.026	6.9559e-12
																Tceal9	9.31595e-26	-0.686042	0.168	0.03	2.28427e-21			6330403K07Rik	1.07666e-23	-0.835753	0.204	0.027	2.63998e-19
																Aqp4	3.07373e-22	-0.687246	0.384	0.203	7.53679e-18			Brd2	3.81776e-31	-0.841182	0.548	0.242	9.36114e-27
																Wdfy1	7.90464e-24	-0.688051	0.134	0.017	1.93822e-19			Eps8	1.14331e-18	-0.843746	0.187	0.037	2.80339e-14
																C130071C03Rik	1.8341e-26	-0.688116	0.222	0.062	4.49721e-22			Ttc3	5.58661e-34	-0.845005	0.706	0.414	1.36984e-29
																Lhx2	7.29253e-25	-0.688718	0.419	0.224	1.78813e-20			Sh3d19	8.67404e-27	-0.845457	0.347	0.104	2.12687e-22
																Ptpra	9.24845e-32	-0.694226	0.583	0.358	2.26772e-27			Rin2	1.67758e-21	-0.846075	0.222	0.046	4.11343e-17
																Map1b	1.92278e-16	-0.694663	0.216	0.091	4.71465e-12			Iws1	1.40333e-21	-0.846881	0.272	0.078	3.44097e-17
																Ncor1	4.52484e-24	-0.695367	0.239	0.082	1.10949e-19			Arid4b	3.69045e-18	-0.85411	0.187	0.038	9.04897e-14
																Smc4	4.27119e-23	-0.69664	0.195	0.054	1.0473e-18			Adh5	3.12965e-28	-0.855096	0.345	0.096	7.67391e-24
																Cox8a	5.34876e-34	-0.69764	0.64	0.375	1.31152e-29			Ubn2	1.4998e-21	-0.856254	0.216	0.043	3.6775e-17
																Upf3b	8.06859e-23	-0.698476	0.176	0.043	1.97842e-18			Psma4	2.06127e-26	-0.856708	0.295	0.074	5.05423e-22
																Rbm25	9.99153e-25	-0.699131	0.335	0.15	2.44992e-20			Lrrn1	3.83306e-29	-0.85784	0.391	0.125	9.39867e-25
																Tcaf1	4.54e-22	-0.699556	0.271	0.111	1.11321e-17			Ktn1	1.82976e-23	-0.858848	0.306	0.094	4.48658e-19
																Atp5f1	3.32884e-34	-0.707119	0.518	0.27	8.16232e-30			Nrep	2.15357e-29	-0.864711	0.434	0.157	5.28056e-25
																Emc2	4.05338e-23	-0.707137	0.201	0.059	9.93888e-19			Sec62	1.13366e-22	-0.865937	0.377	0.149	2.77973e-18
																Gnai2	6.46854e-42	-0.709704	0.763	0.532	1.58609e-37			Fcrla	1.46375e-24	-0.865974	0.151	0	3.58913e-20
																Trim2	6.20595e-23	-0.711362	0.295	0.126	1.5217e-18			Rps4x	1.32277e-25	-0.868266	0.265	0.056	3.24343e-21
																Sltm	3.24508e-16	-0.711649	0.197	0.08	7.95694e-12			Zbtb20	1.6196e-12	-0.873217	0.236	0.102	3.97126e-08
																Hnrnpc	4.21971e-32	-0.712842	0.459	0.227	1.03467e-27			Tcaf1	4.35905e-29	-0.873884	0.428	0.154	1.06884e-24
																Cwc15	1.31926e-27	-0.713399	0.361	0.158	3.23483e-23			Ptp4a2	2.27013e-30	-0.876105	0.529	0.23	5.56635e-26
																Wsb1	2.12431e-25	-0.714301	0.255	0.088	5.2088e-21			Thoc2	1.54916e-21	-0.87973	0.236	0.056	3.79855e-17
																Zmynd11	7.3443e-28	-0.715467	0.426	0.213	1.80082e-23			Ndufa6	2.28435e-29	-0.883361	0.416	0.147	5.60124e-25
																Basp1	3.61748e-19	-0.715556	0.267	0.117	8.87006e-15			Stk32a	8.47297e-21	-0.888711	0.187	0.029	2.07757e-16
																Tab2	9.48848e-28	-0.721539	0.306	0.115	2.32658e-23			BC003331	1.30184e-20	-0.889037	0.222	0.051	3.19212e-16
																Sept3	3.49317e-25	-0.724804	0.205	0.054	8.56526e-21			Ylpm1	2.12341e-22	-0.891299	0.262	0.069	5.2066e-18
																Brd3	2.12058e-20	-0.732542	0.242	0.097	5.19967e-16			Morf4l2	8.07794e-25	-0.892136	0.263	0.058	1.98071e-20
																Rab6a	1.9676e-27	-0.733574	0.308	0.119	4.82455e-23			Ythdc1	7.70945e-25	-0.894657	0.265	0.061	1.89036e-20
																Fstl1	2.77536e-23	-0.737051	0.337	0.159	6.80518e-19			Nemf	6.31037e-21	-0.897062	0.177	0.024	1.5473e-16
																Sparcl1	4.85946e-48	-0.737253	0.878	0.675	1.19154e-43			Hook3	1.75719e-20	-0.897408	0.222	0.051	4.30864e-16
																Hnrnpu	5.58712e-26	-0.73782	0.187	0.043	1.36996e-21			Srrm1	2.95671e-29	-0.901396	0.421	0.149	7.24986e-25
																Gm5514	3.55732e-30	-0.738978	0.135	0.004	8.72254e-26			Zranb2	8.63476e-30	-0.905622	0.397	0.13	2.11724e-25
																Add3	1.67242e-30	-0.741478	0.373	0.158	4.10077e-26			Pcdh15	2.08278e-20	-0.907543	0.304	0.106	5.10698e-16
																Tspan3	2.28979e-40	-0.741882	0.724	0.479	5.61456e-36			Chd3	2.91044e-30	-0.908237	0.408	0.131	7.13639e-26
																Dek	8.00111e-34	-0.743234	0.256	0.063	1.96187e-29			Zmynd11	1.52491e-39	-0.912494	0.558	0.211	3.73907e-35
																Gnaq	1.04919e-19	-0.744617	0.228	0.089	2.57262e-15			Fam168a	2.19778e-25	-0.916025	0.363	0.128	5.38895e-21
																Itm2b	6.46797e-33	-0.745455	0.607	0.381	1.58595e-28			Srsf11	1.77661e-29	-0.916239	0.427	0.155	4.35626e-25
																Gpm6b	3.73965e-43	-0.746101	0.853	0.672	9.16963e-39			Sesn3	3.9973e-28	-0.916516	0.345	0.099	9.80138e-24
																Clip1	7.56997e-20	-0.749267	0.178	0.054	1.85616e-15			Arl4a	3.18053e-24	-0.922514	0.306	0.091	7.79867e-20
																Tbcel	1.1384e-24	-0.751137	0.21	0.06	2.79136e-20			Eif3a	2.53914e-25	-0.925188	0.417	0.168	6.22596e-21
																Fbxo2	5.7304e-36	-0.752576	0.521	0.271	1.40509e-31			Amotl2	3.31293e-27	-0.931486	0.247	0.04	8.1233e-23
																Stox2	4.56743e-24	-0.752958	0.311	0.134	1.11993e-19			Pcm1	1.55745e-21	-0.931993	0.246	0.062	3.81886e-17
																Rnd2	2.99369e-28	-0.755446	0.294	0.105	7.34053e-24			Bod1l	1.8538e-18	-0.932188	0.184	0.037	4.54553e-14
																Gnas	3.71695e-52	-0.756176	0.866	0.652	9.11397e-48			Gadd45g	3.15568e-22	-0.935906	0.23	0.048	7.73772e-18
																Nr2e1	7.54275e-25	-0.757517	0.244	0.083	1.84948e-20			Brinp1	4.42014e-27	-0.939422	0.349	0.104	1.08382e-22
																Prrc2c	5.65847e-27	-0.757674	0.265	0.09	1.38746e-22			Reep1	9.3771e-27	-0.940656	0.3	0.074	2.29926e-22
																Calm2	1.72343e-28	-0.761518	0.34	0.138	4.22585e-24			Nsg2	8.89878e-37	-0.947551	0.535	0.202	2.18198e-32
																Atp6v1a	3.10341e-31	-0.764589	0.333	0.128	7.60956e-27			Hnrnpu	2.82144e-27	-0.948119	0.278	0.061	6.91816e-23
																Selenok	4.17476e-37	-0.764627	0.439	0.184	1.02365e-32			Rbm5	3.38453e-32	-0.949753	0.489	0.192	8.29887e-28
																Msl1	4.13414e-26	-0.764984	0.262	0.091	1.01369e-21			Ankrd11	1.77124e-23	-0.949961	0.342	0.117	4.34309e-19
																Camk2g	9.97226e-28	-0.76786	0.264	0.088	2.4452e-23			Tox3	9.29508e-22	-0.952801	0.203	0.035	2.27915e-17
																Zfp91	1.19774e-28	-0.772753	0.313	0.118	2.93686e-24			Me3	2.52715e-23	-0.952981	0.177	0.016	6.19657e-19
																Zc3h13	4.96453e-20	-0.777897	0.203	0.07	1.2173e-15			Ncor1	9.96594e-26	-0.953559	0.324	0.094	2.44365e-21
																Ptp4a2	5.87562e-32	-0.781751	0.473	0.239	1.4407e-27			Arglu1	8.34305e-41	-0.956333	0.617	0.259	2.04572e-36
																Arpc2	1.27873e-27	-0.78717	0.341	0.143	3.13544e-23			Brd3	8.20253e-31	-0.960776	0.459	0.174	2.01126e-26
																Magt1	2.27619e-29	-0.787684	0.266	0.084	5.58122e-25			Msl1	1.71063e-26	-0.960992	0.328	0.096	4.19447e-22
																Rida	1.01749e-34	-0.79054	0.424	0.184	2.49489e-30			Chd7	1.30993e-28	-0.961298	0.359	0.107	3.21195e-24
																AY036118	4.21108e-23	-0.793429	0.152	0.029	1.03256e-18			Sox8	1.70876e-39	-0.964112	0.545	0.197	4.18988e-35
																Psip1	2.12272e-23	-0.798377	0.309	0.136	5.20491e-19			Kif3a	3.09978e-32	-0.96497	0.369	0.098	7.60067e-28
																Gja1	1.98244e-28	-0.801065	0.533	0.323	4.86093e-24			Rpl7	3.02892e-28	-0.967349	0.243	0.035	7.42692e-24
																Id2	3.99271e-24	-0.80208	0.235	0.079	9.79013e-20			Zcchc18	9.51686e-24	-0.968152	0.28	0.077	2.33353e-19
																Kmt2e	4.10807e-29	-0.804979	0.229	0.059	1.0073e-24			Plppr1	2.32434e-21	-0.969299	0.237	0.056	5.69928e-17
																Hsp90aa1	8.03861e-32	-0.805403	0.165	0.016	1.97107e-27			mt-Rnr1	4.71234e-41	-0.971103	0.675	0.333	1.15546e-36
																Luc7l2	9.09683e-29	-0.808204	0.304	0.114	2.23054e-24			Gm42418	1.02594e-92	-0.973382	0.978	0.806	2.5156e-88
																Eif4a2	1.36e-34	-0.809616	0.175	0.016	3.33472e-30			Gm10260	3.41465e-29	-0.974645	0.182	0.002	8.37272e-25
																Zranb2	2.96148e-26	-0.813406	0.32	0.135	7.26155e-22			Ints6l	3.1399e-24	-0.975069	0.224	0.038	7.69905e-20
																Hmgb3	2.82406e-30	-0.815824	0.247	0.069	6.92458e-26			Gm10263	5.22721e-27	-0.975286	0.183	0.008	1.28171e-22
																Senp6	1.95426e-29	-0.818512	0.272	0.089	4.79185e-25			Fyn	2.53103e-22	-0.977666	0.473	0.232	6.20608e-18
																Appl2	7.54411e-31	-0.820064	0.382	0.165	1.84982e-26			mt-Cytb	1.86641e-111	-0.982292	0.978	0.846	4.57644e-107
																Kif5a	4.29279e-28	-0.823676	0.26	0.082	1.05259e-23			Zfp326	9.18761e-27	-0.984414	0.3	0.075	2.2528e-22
																Ddx3x	4.76101e-32	-0.825696	0.239	0.058	1.1674e-27			U2surp	1.56053e-22	-0.98455	0.251	0.062	3.82642e-18
																Nfib	2.96161e-33	-0.826338	0.494	0.259	7.26187e-29			Senp6	1.10966e-28	-0.985145	0.356	0.107	2.72089e-24
																Glrx2	2.47642e-33	-0.82904	0.367	0.143	6.07219e-29			BC048502	1.91971e-29	-0.987612	0.267	0.045	4.70713e-25
																Hddc3	5.27082e-28	-0.830916	0.167	0.025	1.2924e-23			Golga4	1.26702e-25	-0.994682	0.309	0.085	3.10673e-21
																Ktn1	1.03648e-25	-0.833868	0.277	0.105	2.54146e-21			Tcerg1	2.66577e-29	-0.998944	0.309	0.072	6.53646e-25
																Spire1	4.66004e-30	-0.836183	0.358	0.15	1.14264e-25			Serinc5	1.27557e-28	-1.00594	0.284	0.058	3.1277e-24
																Pink1	6.35393e-37	-0.83796	0.59	0.331	1.55798e-32			Khdrbs2	1.85152e-20	-1.01131	0.156	0.014	4.53992e-16
																Slc25a5	9.43436e-41	-0.838768	0.53	0.254	2.31331e-36			Ina	2.48679e-29	-1.01167	0.301	0.064	6.0976e-25
																Kif5b	9.40737e-28	-0.841394	0.25	0.077	2.30669e-23			4930402H24Rik	1.58848e-23	-1.0142	0.263	0.066	3.89495e-19
																Ccar1	1.21807e-31	-0.847059	0.265	0.076	2.98672e-27			Ttc14	1.73555e-27	-1.01756	0.268	0.054	4.25556e-23
																Hsbp1	3.43589e-54	-0.848055	0.664	0.351	8.42481e-50			Kmt2e	6.56801e-26	-1.01919	0.265	0.058	1.61048e-21
																B3gat2	2.02046e-27	-0.84949	0.194	0.043	4.95416e-23			B3gat2	2.38918e-35	-1.02052	0.458	0.149	5.85826e-31
																Sub1	9.04188e-43	-0.849814	0.468	0.197	2.21707e-38			Srp14	3.62031e-33	-1.02081	0.397	0.117	8.87699e-29
																Pla2g7	5.37527e-55	-0.853217	0.812	0.577	1.31802e-50			Fabp5	1.90981e-24	-1.02613	0.276	0.072	4.68285e-20
																Meis2	9.82749e-29	-0.857831	0.334	0.136	2.4097e-24			Ash1l	6.34017e-23	-1.02622	0.233	0.05	1.55461e-18
																Fth1	9.12176e-103	-0.858634	0.982	0.836	2.23666e-98			Atxn7l3b	3.96353e-40	-1.02851	0.579	0.242	9.71858e-36
																Dab1	7.41965e-26	-0.861566	0.304	0.126	1.8193e-21			Tra2a	3.00544e-36	-1.03122	0.49	0.178	7.36935e-32
																Lxn	1.11665e-32	-0.86353	0.374	0.154	2.73802e-28			Ssb	5.8913e-38	-1.0327	0.527	0.203	1.44455e-33
																Ttc3	1.90354e-33	-0.864746	0.494	0.258	4.66749e-29			Wsb1	1.86666e-33	-1.04767	0.387	0.109	4.57705e-29
																Fam168a	3.54775e-32	-0.869723	0.373	0.154	8.69907e-28			Rbm25	2.72154e-38	-1.05163	0.536	0.211	6.67323e-34
																Atrx	7.72128e-24	-0.869759	0.227	0.075	1.89326e-19			Jmjd1c	1.20244e-29	-1.05205	0.338	0.091	2.94837e-25
																Fcrla	5.60052e-33	-0.871988	0.142	0.002	1.37325e-28			Sltm	2.90269e-31	-1.05513	0.365	0.104	7.11739e-27
																Cbx1	9.77958e-33	-0.873299	0.238	0.057	2.39795e-28			Cbx1	1.35874e-26	-1.0604	0.306	0.085	3.33164e-22
																Emp2	1.90633e-39	-0.874762	0.5	0.238	4.67432e-35			Zfp445	5.16603e-30	-1.07141	0.32	0.078	1.26671e-25
																Ppig	1.70402e-33	-0.876176	0.294	0.09	4.17827e-29			Sept32	1.92484e-37	-1.07519	0.46	0.144	4.71971e-33
																Kcnj10	3.5377e-35	-0.87804	0.483	0.237	8.67444e-31			Gm15920	1.16371e-29	-1.0945	0.184	0.002	2.85341e-25
																Dtd2	4.3522e-30	-0.879741	0.177	0.026	1.06716e-25			Scg5	5.18255e-38	-1.09786	0.388	0.09	1.27076e-33
																Gclc	6.14692e-35	-0.880992	0.358	0.135	1.50722e-30			Eid1	2.10961e-52	-1.09961	0.7	0.304	5.17277e-48
																Cacng4	3.7026e-32	-0.884791	0.353	0.137	9.07878e-28			Ccar1	1.96218e-29	-1.10219	0.358	0.107	4.81126e-25
																Ntrk2	2.01726e-63	-0.885445	0.815	0.609	4.94632e-59			Ncam1	8.61121e-46	-1.10526	0.692	0.336	2.11147e-41
																Golga4	1.7522e-24	-0.887326	0.23	0.073	4.29641e-20			Srsf5	6.01777e-36	-1.10864	0.387	0.101	1.47556e-31
																BC003331	2.52883e-26	-0.889187	0.247	0.081	6.20069e-22			Map2	1.92286e-47	-1.11414	0.756	0.45	4.71486e-43
																Calm1	3.88966e-64	-0.892255	0.818	0.53	9.53745e-60			Hsp90aa1	4.76252e-31	-1.1188	0.227	0.019	1.16777e-26
																Mgll	8.89066e-34	-0.895762	0.408	0.178	2.17999e-29			Ccdc88a	1.28304e-27	-1.11913	0.325	0.091	3.14602e-23
																Rab10	4.72996e-38	-0.898001	0.34	0.11	1.15979e-33			Ccser2	2.82159e-30	-1.12046	0.28	0.053	6.91853e-26
																Sybu	4.18769e-32	-0.898399	0.255	0.07	1.02682e-27			2900011O08Rik	3.33037e-34	-1.14299	0.36	0.086	8.16606e-30
																Id1	2.10084e-33	-0.907173	0.169	0.015	5.15127e-29			2810468N07Rik	6.83986e-34	-1.14677	0.278	0.037	1.67713e-29
																S100a1	1.21599e-33	-0.908368	0.291	0.088	2.98161e-29			Smarca2	3.19073e-29	-1.15542	0.456	0.189	7.82367e-25
																Top1	5.13435e-31	-0.910657	0.279	0.087	1.25894e-26			mt-Nd4	5.0483e-87	-1.15765	0.922	0.586	1.23784e-82
																Sned1	4.97814e-28	-0.914492	0.17	0.027	1.22064e-23			Sirt2	6.25206e-24	-1.16784	0.4	0.165	1.533e-19
																Dtna	7.96762e-36	-0.916466	0.437	0.199	1.95366e-31			Eif4a2	3.99578e-34	-1.16785	0.242	0.018	9.79766e-30
																Ssb	2.4939e-39	-0.918723	0.372	0.132	6.11503e-35			Rbbp6	1.30984e-33	-1.16818	0.387	0.11	3.21173e-29
																Srp14	1.56824e-42	-0.921637	0.441	0.174	3.84533e-38			Top1	3.98986e-42	-1.16894	0.438	0.117	9.78314e-38
																Cwc22	7.65885e-32	-0.923968	0.156	0.012	1.87795e-27			Ptpre	6.56579e-26	-1.17069	0.227	0.035	1.60993e-21
																Kcnn2	2.60864e-37	-0.927566	0.229	0.04	6.39637e-33			Hnrnpa2b1	2.61388e-75	-1.17419	0.871	0.496	6.40924e-71
																Efhd2	1.03452e-31	-0.928855	0.402	0.188	2.53665e-27			Zkscan1	2.36686e-39	-1.2056	0.324	0.046	5.80353e-35
																Rps3a3	4.9229e-34	-0.930927	0.154	0.006	1.2071e-29			Sh3bp4	3.94621e-41	-1.20597	0.436	0.114	9.67612e-37
																Eid1	1.9202e-41	-0.93469	0.417	0.158	4.70833e-37			Pnn	3.8914e-51	-1.22367	0.551	0.166	9.54171e-47
																Paqr8	1.76711e-37	-0.937692	0.518	0.27	4.33296e-33			Draxin	5.07689e-36	-1.23188	0.373	0.091	1.24485e-31
																Kcna2	1.43648e-32	-0.945131	0.216	0.044	3.52224e-28			Ddx3x	7.22736e-39	-1.23437	0.379	0.086	1.77215e-34
																Eif3a	1.73321e-30	-0.945435	0.342	0.136	4.24983e-26			Tmem132b	8.40857e-43	-1.2357	0.418	0.098	2.06178e-38
																Son	4.02898e-35	-0.949245	0.381	0.159	9.87907e-31			Upf3b	1.33706e-35	-1.23712	0.334	0.067	3.27847e-31
																Slc38a1	9.43988e-29	-0.950805	0.193	0.039	2.31466e-24			Atrx	2.94422e-34	-1.23741	0.37	0.099	7.21924e-30
																Atxn7l3b	4.6635e-45	-0.953222	0.493	0.22	1.14349e-40			Col27a1	1.89824e-27	-1.26884	0.197	0.014	4.65449e-23
																Sorbs1	1.6738e-31	-0.956903	0.171	0.02	4.10417e-27			Prkcb	1.54086e-33	-1.27059	0.436	0.157	3.77819e-29
																Mapre1	2.44507e-41	-0.957749	0.49	0.224	5.99532e-37			Prrc2c	3.46917e-36	-1.28295	0.405	0.117	8.50639e-32
																Srsf5	3.97403e-39	-0.958526	0.319	0.095	9.74432e-35			Tnk2	1.07412e-39	-1.29429	0.425	0.117	2.63373e-35
																Fgfr1	1.23996e-39	-0.960227	0.493	0.242	3.04038e-35			Miat	1.53967e-53	-1.35568	0.565	0.168	3.77527e-49
																Car2	4.84434e-36	-0.970069	0.366	0.139	1.18783e-31			Igsf9b	4.37122e-49	-1.35696	0.491	0.128	1.07182e-44
																Rbbp6	1.93994e-31	-0.972325	0.26	0.076	4.75674e-27			Tnr	6.28101e-45	-1.37599	0.514	0.171	1.5401e-40
																Ubxn4	2.03077e-37	-0.97873	0.402	0.165	4.97944e-33			Ppp2r2b	3.11212e-40	-1.38292	0.529	0.208	7.63091e-36
																Mest	8.84989e-42	-0.985719	0.436	0.177	2.16999e-37			Cd9	7.08954e-35	-1.39106	0.315	0.061	1.73836e-30
																Scg5	1.1662e-38	-0.990852	0.207	0.024	2.85953e-34			Ybx1	2.26744e-80	-1.39442	0.779	0.323	5.55977e-76
																Ttyh1	1.11749e-99	-0.992431	0.914	0.73	2.74007e-95			Pabpc1	4.88517e-61	-1.39443	0.646	0.238	1.19784e-56
																Ppt1	1.41342e-36	-0.995376	0.309	0.096	3.4657e-32			Rps3a3	4.52064e-38	-1.41232	0.248	0.01	1.10846e-33
																Ash1l	1.68363e-32	-0.995988	0.262	0.074	4.12827e-28			Pabpn1	1.01884e-54	-1.4171	0.483	0.107	2.49821e-50
																mt-Cytb	1.34222e-133	-0.999582	0.985	0.852	3.29112e-129			Sox4	2.83219e-74	-1.44617	0.796	0.371	6.94454e-70
																Nsg2	7.71245e-40	-0.999603	0.289	0.069	1.89109e-35			Tcf4	8.91042e-70	-1.44755	0.739	0.322	2.18484e-65
																Ctsl	4.66619e-50	-1.00196	0.488	0.195	1.14415e-45			Cwc22	9.57514e-38	-1.48596	0.259	0.018	2.34782e-33
																Nedd4	8.34627e-42	-1.0021	0.431	0.176	2.04651e-37			Rgcc	5.2753e-46	-1.51339	0.38	0.064	1.2935e-41
																Ankrd11	6.10546e-32	-1.00783	0.3	0.102	1.49706e-27			Pnisr	2.73736e-60	-1.5694	0.531	0.128	6.712e-56
																Fabp5	3.1414e-46	-1.01196	0.433	0.156	7.70272e-42			Lrch3	2.69194e-52	-1.57701	0.431	0.078	6.60063e-48
																Apc	1.22953e-28	-1.02443	0.393	0.186	3.0148e-24			Rpsa-ps10	1.70074e-68	-1.61646	0.522	0.09	4.17021e-64
																Gm42418	1.33813e-146	-1.03451	0.976	0.84	3.28108e-142			Prss23	1.03403e-43	-1.65475	0.265	0.003	2.53544e-39
																Pabpc1	8.79605e-40	-1.04127	0.441	0.191	2.15679e-35			mt-Nd5	2.06814e-62	-1.66257	0.531	0.118	5.07108e-58
																Fam32a	8.38869e-52	-1.04181	0.389	0.105	2.05691e-47			Gpr17	2.07601e-35	-1.72398	0.277	0.034	5.09037e-31
																Psmd1	8.02379e-42	-1.04187	0.347	0.109	1.96743e-37			Malat1	1.42504e-110	-1.83778	0.862	0.442	3.49421e-106
																Gna13	2.90413e-45	-1.0433	0.353	0.102	7.12091e-41			Abcb7	6.03902e-79	-1.8527	0.51	0.054	1.48077e-74
																Eif5b	2.36392e-30	-1.04902	0.301	0.109	5.79634e-26			Hnrnph1	7.42472e-78	-1.86644	0.506	0.056	1.82054e-73
																Gfap	5.59163e-39	-1.04946	0.311	0.086	1.37107e-34			Gm11942	3.41217e-60	-1.90824	0.354	0.008	8.36663e-56
																Abhd3	1.75043e-43	-1.04978	0.242	0.034	4.29205e-39			mt-Nd1	3.16404e-219	-1.96777	0.997	0.757	7.75823e-215
																Dynll1	1.63072e-53	-1.05767	0.482	0.18	3.99852e-49			3110035E14Rik	2.15161e-81	-2.09969	0.534	0.067	5.27574e-77
																Slc4a4	6.58447e-42	-1.06341	0.594	0.362	1.61451e-37			Eef1a1	2.32559e-90	-2.10668	0.555	0.064	5.70234e-86
																Cd9	1.33928e-47	-1.06749	0.32	0.072	3.28392e-43			Plp1	7.68665e-18	-2.15052	0.136	0.013	1.88477e-13
																Naaa	9.63868e-41	-1.0781	0.308	0.083	2.3634e-36			Bcas1	8.58191e-38	-2.35395	0.287	0.034	2.10428e-33
																Clu	5.59863e-61	-1.08597	0.71	0.436	1.37278e-56			mt-Co1	1.30073e-138	-2.72493	0.734	0.109	3.1894e-134
																Pnisr	8.3633e-38	-1.08665	0.348	0.125	2.05068e-33			Xist	4.53375e-121	-3.1433	0.637	0.051	1.11168e-116
																Chgb	9.45959e-31	-1.08992	0.228	0.055	2.31949e-26
																Slc1a2	2.45394e-88	-1.1039	0.871	0.634	6.01707e-84
																Psma4	3.13469e-45	-1.10623	0.32	0.081	7.68626e-41
																Hist1h1c	9.60611e-46	-1.13036	0.312	0.071	2.35542e-41
																mt-Rnr1	1.85317e-78	-1.13864	0.78	0.439	4.54398e-74
																Pnn	5.06775e-41	-1.14168	0.364	0.125	1.24261e-36
																Gm15920	1.25967e-47	-1.15022	0.201	0.004	3.08871e-43
																Id4	5.25167e-43	-1.15611	0.331	0.095	1.28771e-38
																Atp5j	4.96092e-58	-1.21695	0.501	0.188	1.21642e-53
																Gabrb1	1.06983e-42	-1.23317	0.326	0.091	2.62323e-38
																Hnrnph1	6.65034e-60	-1.26585	0.286	0.027	1.63066e-55
																mt-Nd4	4.70056e-153	-1.27209	0.959	0.698	1.15258e-148
																Plpp3	2.15772e-68	-1.27942	0.655	0.37	5.29074e-64
																Kif21a	5.74536e-45	-1.29128	0.249	0.036	1.40876e-40
																Tcf4	6.48561e-68	-1.32623	0.584	0.253	1.59027e-63
																Hnrnpa2b1	1.38642e-87	-1.35324	0.652	0.281	3.3995e-83
																Id3	1.22808e-33	-1.36752	0.171	0.016	3.01125e-29
																Ybx1	5.18042e-89	-1.38862	0.599	0.196	1.27024e-84
																Nrep	3.48328e-73	-1.40056	0.495	0.141	8.54101e-69
																Tmem132b	1.97977e-64	-1.50377	0.413	0.103	4.85439e-60
																Eef1a1	4.2406e-78	-1.52666	0.378	0.046	1.03979e-73
																Rgcc	7.74739e-75	-1.5488	0.428	0.092	1.89966e-70
																Gm11942	2.46131e-68	-1.65043	0.283	0.008	6.03514e-64
																Rpsa-ps10	7.38653e-86	-1.74606	0.406	0.05	1.81118e-81
																Hopx	5.27792e-69	-1.82031	0.361	0.053	1.29415e-64
																Zbtb20	3.26847e-82	-1.86706	0.538	0.185	8.01429e-78
																Abcb7	2.16127e-98	-1.89179	0.422	0.039	5.29942e-94
																Xist	1.80457e-75	-1.92374	0.371	0.048	4.4248e-71
																Malat1	5.03129e-82	-1.97766	0.655	0.393	1.23367e-77
																mt-Nd1	0	-2.07205	0.997	0.869	0
																6330403K07Rik	5.8869e-112	-2.22712	0.489	0.061	1.44347e-107
																mt-Nd5	4.06885e-144	-2.23888	0.676	0.172	9.97681e-140
																mt-Co1	3.19065e-237	-2.94833	0.82	0.166	7.82347e-233

## Sheet: Data 3
Data 3 Synthesis and degradation of DEGs in Ex Neurons
Upregulated DEGs											Downregulated DEGs
gene_name	Ex_total0_WT	Ex_total0_KO	Ex_synthesis_WT	Ex_synthesis_KO	Ex_degradation_WT	Ex_degradation_KO	syn Ratio (KO/WT)	degradation ratio			gene_name	Ex_total0_WT	Ex_total0_KO	Ex_synthesis_WT	Ex_synthesis_KO	Ex_degradation_WT	Ex_degradation_KO	syn Ratio (KO/WT)	degradation ratio
Galt	0.0126353	0.0861353	5.69e-05	0.00287931	0.00450596	0.0334277	50.603	7.41856			Rps3a3	0.0522587	0.000801606	0.00174927	0.000157173	0.0334732	0.196072	0.0898509	5.85759
Rac3	0.145876	0.769411	0.00112818	0.0341678	0.00773382	0.0444077	30.2857	5.74202			Lonp2	0.0677223	0.0243058	0.00480779	0.00700105	0.0709928	0.28804	1.45619	4.05731
Fdps	0.026999	0.544403	0.00074528	0.0209306	0.027604	0.038447	28.0843	1.39281			Olig1	0.0730754	0.0124745	0.000229708	0.000155543	0.00314344	0.0124688	0.677134	3.96662
Vat1	0.0228775	0.148334	0.000388914	0.0103868	0.0169999	0.0700229	26.7071	4.11902			Lrrc9	0.0706466	0.0375243	0.00180435	0.00338056	0.0255405	0.09009	1.87356	3.52734
Podxl2	0.113497	0.57337	0.000480688	0.0111942	0.00423526	0.0195236	23.288	4.60978			Gadd45b	0.0932742	0.0173517	0.0067118	0.0043265	0.0719577	0.249343	0.644612	3.46513
Prrc2a	0.0757239	0.519029	0.00255682	0.0493321	0.0337651	0.0950471	19.2943	2.81495			Ints6l	0.0694252	0.0187895	0.00667493	0.00621505	0.0961456	0.330773	0.931103	3.44033
Maz	0.0345616	0.110361	0.000264787	0.00435296	0.00766131	0.0394431	16.4395	5.14835			Mat2b	0.0831859	0.0164387	0.00716431	0.00340681	0.0861241	0.207244	0.475526	2.40634
Lypla2	0.0646738	0.267047	0.00120183	0.0192256	0.018583	0.0719934	15.9969	3.87416			Cyb5r1	0.136214	0.0603191	0.00495241	0.00514862	0.0363576	0.0853565	1.03962	2.34769
Ppp1r3e	0.0103295	0.0823939	0.000269223	0.00409956	0.0260635	0.0497557	15.2274	1.90902			Map7	0.0693001	0.0133035	0.0052611	0.0022697	0.0759176	0.170609	0.431412	2.24729
Hpcal1	0.0501476	0.183805	0.000935148	0.0138431	0.0186479	0.0753141	14.8032	4.03874			Gnl3	0.129023	0.063157	0.00860135	0.00892381	0.0666652	0.141296	1.03749	2.11948
Fam171a2	0.189259	1.00304	0.0057929	0.0823846	0.0306084	0.082135	14.2217	2.68341			Hook3	0.0946474	0.0300444	0.00678884	0.00455521	0.0717278	0.151616	0.670984	2.11377
Akt1s1	0.0180622	0.205345	0.000713466	0.00968305	0.0395005	0.0471551	13.5719	1.19378			Zfp605	0.0807363	0.0127178	0.00442904	0.0014661	0.0548582	0.115279	0.331019	2.1014
Kmt5c	0.0247958	0.090217	0.000304224	0.00408034	0.0122692	0.0452281	13.4123	3.68632			Pak1ip1	0.116895	0.0376786	0.00769999	0.00509357	0.0658712	0.135185	0.661504	2.05226
Pde1c	0.681187	3.23016	0.00105043	0.0139093	0.00154207	0.00430608	13.2415	2.79241			Copb1	0.0945509	0.0400792	0.0145135	0.0124779	0.1535	0.311332	0.859744	2.02822
Ism1	0.0046726	0.0755556	0.000339219	0.00419565	0.0725975	0.0555306	12.3686	0.76491			Serpine2	0.0985158	0.0470591	0.00206827	0.001982	0.0209943	0.0421172	0.958286	2.00613
Gm1673	0.150513	0.527739	0.00183703	0.0216042	0.0122051	0.0409373	11.7604	3.35412			Spns2	0.0536992	0.0146992	0.00260641	0.00138098	0.0485373	0.0939494	0.52984	1.93561
Lamtor2	0.0490843	0.272498	0.00086886	0.0101744	0.0177014	0.0373376	11.7101	2.1093			Clu	0.144283	0.0184223	0.000908539	0.000222936	0.00629694	0.0121014	0.245379	1.9218
Pigt	0.0414434	0.236972	0.00112854	0.0130541	0.0272308	0.0550871	11.5673	2.02297			Cep83	0.092453	0.0267702	0.00773309	0.00416377	0.0836435	0.155538	0.538436	1.85953
Ppp1r37	0.0607227	0.354415	0.00340729	0.0393297	0.0561124	0.110971	11.5428	1.97765			Sdk2	0.0746101	0.0300683	0.00524943	0.00369349	0.0703582	0.122836	0.703598	1.74587
Amdhd2	0.0184576	0.0845903	0.000394678	0.00435501	0.0213829	0.0514836	11.0343	2.4077			Ppib	0.311743	0.159548	0.0123993	0.0110648	0.039774	0.0693509	0.892374	1.74362
Tmem240	0.0216486	0.133764	0.000503827	0.00548522	0.023273	0.0410068	10.8871	1.76199			Nrgn	1.22078	0.464339	0.0206418	0.0136291	0.0169087	0.0293516	0.660269	1.73589
Apc2	0.0595697	0.25124	0.00251854	0.0259566	0.042279	0.103314	10.3062	2.44362			Cox8a	0.427839	0.248485	0.00798499	0.00802723	0.0186635	0.0323047	1.00529	1.7309
Ly6h	0.456857	1.33605	0.00601941	0.0619482	0.0131757	0.0463668	10.2914	3.51912			Slc7a6os	0.0518354	0.0107033	0.00513144	0.00182237	0.0989948	0.170262	0.355139	1.71991
Coro1a	0.0457891	0.324304	0.00286477	0.0290048	0.0625645	0.089437	10.1246	1.42952			Dnttip2	0.104989	0.0376679	0.00641968	0.00378402	0.0611462	0.100457	0.589441	1.6429
Prmt1	0.108563	0.829656	0.00621994	0.0616977	0.0572936	0.0743654	9.91934	1.29797			Cwc15	0.134087	0.0523338	0.00752538	0.00480936	0.0561233	0.0918978	0.639086	1.63743
Raly	0.0296796	0.194338	0.000533427	0.00527701	0.0179729	0.0271538	9.89265	1.51082			Nras	0.163616	0.0565581	0.00793732	0.00423151	0.0485118	0.074817	0.533116	1.54224
Tbc1d10a	0.0141933	0.0738111	0.000567982	0.00518685	0.0400176	0.0702719	9.13207	1.75602			Xist	0.812977	0.0392956	0.0380062	0.00275108	0.0467495	0.0700098	0.072385	1.49755
Selenow	0.587694	3.90017	0.0128977	0.115137	0.0219464	0.0295211	8.92692	1.34515			Emc7	0.195999	0.0727815	0.0126788	0.00683524	0.0646884	0.0939144	0.539106	1.4518
Mmp15	0.0190503	0.0841537	0.000662652	0.00509816	0.0347844	0.0605815	7.69357	1.74163			mt-Rnr1	0.90195	0.312651	0.0154798	0.00768601	0.0171626	0.0245833	0.496517	1.43238
Wdr83os	0.0205764	0.127755	0.000540513	0.00410354	0.0262686	0.0321205	7.59194	1.22277			Eef1a1	0.750663	0.385889	0.0249649	0.0180292	0.0332571	0.0467212	0.722182	1.40485
Mvk	0.034385	0.19317	0.000948848	0.0071994	0.0275948	0.0372697	7.58752	1.35061			Dusp26	0.140789	0.0562827	0.00525032	0.00293267	0.037292	0.052106	0.55857	1.39724
Tubb4a	0.0596456	0.269178	0.000897781	0.00680851	0.0150519	0.0252937	7.5837	1.68043			Snx4	0.126227	0.0631208	0.0102755	0.00713777	0.0814051	0.113081	0.694638	1.38912
Gnb2	0.425346	1.44575	0.0204377	0.152771	0.0480496	0.105669	7.47496	2.19917			Osbpl6	0.206561	0.0597081	0.0235986	0.0094578	0.114245	0.158401	0.400779	1.3865
Fasn	0.173475	0.608707	0.00571937	0.042307	0.0329694	0.069503	7.39714	2.10811			Clip1	0.321717	0.148623	0.0306783	0.0194036	0.0953579	0.130556	0.632488	1.36912
Aspscr1	0.00699311	0.0498008	0.000147206	0.00108377	0.0210502	0.0217622	7.36229	1.03382			Bach2	0.095887	0.0259492	0.0105708	0.00390203	0.110242	0.150372	0.369133	1.36401
Mpdu1	0.0671577	0.271383	0.00104416	0.00763183	0.0155479	0.0281219	7.30906	1.80873			Ildr2	0.219869	0.068121	0.0131408	0.00540843	0.0597665	0.0793945	0.411575	1.32841
Slc29a4	0.142694	0.292796	0.00320034	0.0232054	0.0224279	0.0792545	7.25092	3.53374			Aebp2	0.106935	0.0394699	0.0100578	0.00484756	0.0940553	0.122817	0.481969	1.30579
Palm	0.174851	0.609662	0.00498747	0.0344627	0.0285242	0.0565276	6.90986	1.98174			Nsg2	1.36613	0.918277	0.0517625	0.0450536	0.0378898	0.0490632	0.870392	1.29489
Epop	0.0199902	0.0686994	0.000449149	0.00310215	0.0224685	0.0451554	6.90673	2.00973			Slc7a3	0.108092	0.0207609	0.00742754	0.00183876	0.0687147	0.0885686	0.24756	1.28893
Tbkbp1	0.0125104	0.0639595	0.000422847	0.0029082	0.0337995	0.0454694	6.87766	1.34527			Ssx2ip	0.170403	0.0781779	0.0129079	0.00754139	0.0757489	0.0964645	0.584247	1.27348
Mvd	0.0606463	0.328028	0.00416763	0.0280548	0.0687202	0.0855255	6.7316	1.24455			Mtif2	0.0656662	0.0179489	0.00502354	0.00173575	0.0765011	0.0967052	0.345523	1.2641
Tmem35a	0.189441	0.631966	0.00980144	0.0656859	0.0517387	0.103939	6.70166	2.00892			Zc3h14	0.0888484	0.0314977	0.00687051	0.00301782	0.0773285	0.095811	0.439243	1.23901
Uchl1	0.987664	3.75051	0.0413928	0.275353	0.0419098	0.0734176	6.65219	1.7518			Nsrp1	0.0721847	0.0152399	0.00680593	0.00174901	0.0942849	0.114765	0.256983	1.21722
Pih1d1	0.0706949	0.185141	0.0010446	0.00693653	0.0147762	0.0374662	6.64037	2.53558			Ndfip2	0.166018	0.0686535	0.0113537	0.00569308	0.0683884	0.0829248	0.501431	1.21256
Ttc9b	0.1588	0.387915	0.00283996	0.0183741	0.0178839	0.0473663	6.46984	2.64855			Rwdd1	0.137388	0.0576475	0.0131022	0.00666129	0.0953668	0.115552	0.508409	1.21166
Epn1	0.171501	0.589468	0.0034375	0.0222217	0.0200436	0.0376979	6.46449	1.88079			Banp	0.0960912	0.0325879	0.00621969	0.00252002	0.0647269	0.07733	0.405168	1.19471
Tmem63b	0.150572	0.572942	0.00524265	0.0335392	0.0348182	0.0585385	6.39737	1.68126			Npm1	0.280862	0.121765	0.0167951	0.00868906	0.0597985	0.0713593	0.517357	1.19333
Tmem121	0.0236291	0.123769	0.00124509	0.00793616	0.0526933	0.0641207	6.37395	1.21687			Rnps1	0.152094	0.117131	0.0100694	0.00921194	0.0662051	0.0786464	0.914846	1.18792
Fbxl19	0.0928018	0.393055	0.00265994	0.0167255	0.0286626	0.0425525	6.28791	1.4846			Gabra2	0.590352	0.16911	0.0428026	0.014536	0.0725036	0.0859559	0.339607	1.18554
Pcbp4	0.183343	0.484761	0.00528875	0.0332026	0.0288462	0.0684927	6.27797	2.37441			Nrn1	0.174966	0.0211806	0.0258724	0.00371048	0.147871	0.175183	0.143414	1.1847
Arrdc1	0.0192843	0.0885565	0.00120375	0.00746544	0.0624211	0.0843014	6.20184	1.35053			Jun	0.25056	0.0592695	0.0269904	0.00755234	0.10772	0.127424	0.279816	1.18291
Shank1	0.181738	0.621923	0.00557683	0.0345673	0.0306861	0.0555814	6.19838	1.81129			Ppp4r3b	0.0592732	0.0158895	0.00344132	0.00107495	0.0580586	0.0676511	0.312364	1.16522
Lrfn3	0.0124614	0.0672619	0.000457314	0.00278145	0.0366985	0.0413525	6.08214	1.12682			Hsp90ab1	2.6129	2.33744	0.200332	0.207334	0.0766705	0.0887012	1.03495	1.15691
Psmb7	0.071956	0.305089	0.00119515	0.00714422	0.0166094	0.0234168	5.97769	1.40985			Pabpc1	0.601513	0.307581	0.0404908	0.023933	0.067315	0.0778103	0.591072	1.15591
Cotl1	0.112414	0.389425	0.00191829	0.0112772	0.0170645	0.0289586	5.87878	1.69701			H3f3b	0.586819	0.294488	0.0707093	0.0406104	0.120496	0.137902	0.574329	1.14445
Klhdc4	0.0477615	0.149411	0.00128733	0.00754091	0.0269534	0.0504708	5.85778	1.87252			Pkd2	0.072714	0.00857984	0.0070171	0.000946809	0.0965026	0.110353	0.134929	1.14352
Stx1b	0.0938277	0.329288	0.00195339	0.0112965	0.020819	0.0343059	5.78302	1.64782			Aimp1	0.10266	0.031554	0.00554592	0.00193176	0.0540223	0.0612208	0.348321	1.13325
Ptms	0.666903	2.44315	0.0166484	0.0950956	0.0249638	0.0389234	5.71199	1.55919			Rbm39	0.358325	0.211118	0.046062	0.0307141	0.128548	0.145483	0.6668	1.13174
Rps2	0.00814102	0.141463	0.000367866	0.00207606	0.0451867	0.0146756	5.64351	0.324777			Rock2	0.239648	0.0649898	0.0264579	0.00807248	0.110403	0.124212	0.305107	1.12507
Caly	0.264736	0.672229	0.00493401	0.0276835	0.0186375	0.0411817	5.61076	2.20962			Dnttip1	0.0695193	0.031044	0.00415709	0.00208524	0.0597977	0.0671705	0.50161	1.1233
Rab5c	0.0978566	0.265999	0.00195746	0.0105702	0.0200034	0.0397376	5.39994	1.98655			Rasa3	0.0933398	0.0266389	0.0108894	0.00348229	0.116664	0.130722	0.319787	1.1205
Shisa7	0.058867	0.253012	0.00257163	0.0132185	0.0436853	0.0522447	5.14015	1.19593			Dmtf1	0.117941	0.0385547	0.011737	0.00426465	0.0995161	0.110613	0.36335	1.11151
Csdc2	0.133923	0.331922	0.0018937	0.0096885	0.0141402	0.0291891	5.11618	2.06427			Gm10039	0.108681	0.0639216	0.00240385	0.00157029	0.0221184	0.0245659	0.653239	1.11065
Atp9a	0.401179	1.38313	0.012739	0.0649684	0.0317538	0.0469719	5.09998	1.47925			Rb1cc1	0.11983	0.0496356	0.00935468	0.00428694	0.078066	0.0863681	0.458266	1.10635
Ndufa3	0.148381	0.37584	0.00281675	0.0143344	0.0189832	0.0381396	5.08899	2.00912			Thoc7	0.122491	0.0572891	0.0127011	0.00646675	0.10369	0.112879	0.509148	1.08862
Gm9844	0.00400464	0.080338	0.000142946	0.00072334	0.0356951	0.00900371	5.06023	0.25224			Pcm1	0.121548	0.0267083	0.0103344	0.00246637	0.0850237	0.0923445	0.238655	1.0861
Gpr162	0.0904422	0.305531	0.00338092	0.017064	0.0373821	0.0558502	5.04714	1.49404			Agap1	0.248478	0.118999	0.010441	0.00542281	0.04202	0.0455702	0.519375	1.08449
Aamp	0.114746	0.323773	0.00527657	0.0265899	0.045985	0.0821251	5.03923	1.78591			Mthfd2	0.126751	0.0410117	0.00992158	0.00348121	0.0782762	0.0848833	0.350872	1.08441
Lmtk3	0.0759738	0.254165	0.00295791	0.0147079	0.0389334	0.0578676	4.97239	1.48632			Arglu1	0.399904	0.191817	0.0342743	0.0178017	0.0857063	0.0928056	0.519388	1.08283
Map1lc3a	0.463738	1.1829	0.0163593	0.0812385	0.0352771	0.0686775	4.96588	1.9468			Zfp251	0.11694	0.0727003	0.0148519	0.00991733	0.127005	0.136414	0.667747	1.07408
Cdk16	0.120179	0.426988	0.00398911	0.0197029	0.0331931	0.0461439	4.93916	1.39017			Flrt1	0.0978256	0.0272373	0.00751672	0.00223394	0.0768379	0.0820174	0.297196	1.06741
Tecr	0.499284	1.60007	0.0151391	0.0745166	0.0303216	0.0465709	4.92214	1.5359			Ppp2r5c	0.259242	0.125822	0.0200997	0.0103697	0.0775326	0.0824156	0.515912	1.06298
Ptprk	0.0538627	0.190852	0.00301904	0.0147719	0.0560507	0.0773999	4.89291	1.38089			Zfp131	0.0697266	0.0175496	0.00753208	0.002011	0.108023	0.11459	0.266992	1.06079
Arf5	0.28916	0.860288	0.0118583	0.0572749	0.0410096	0.0665765	4.82993	1.62344			Hsbp1	0.778159	0.442982	0.0232823	0.0139544	0.0299198	0.031501	0.599354	1.05285
Cfl1	0.655482	2.09085	0.0158926	0.0746714	0.0242457	0.0357134	4.6985	1.47298			Degs1	0.110426	0.0532158	0.0118665	0.00600573	0.107461	0.112856	0.506107	1.0502
Grik5	0.219993	0.77134	0.0122572	0.0561162	0.0557164	0.0727516	4.57822	1.30575			Lpgat1	0.18229	0.0767475	0.0109869	0.00483574	0.0602717	0.0630085	0.440136	1.04541
Vamp2	0.326437	0.857887	0.00396625	0.0180742	0.0121501	0.0210683	4.557	1.734			Ylpm1	0.202796	0.0985346	0.0168086	0.00853494	0.0828843	0.0866187	0.507773	1.04506
Bax	0.0703649	0.225184	0.00277422	0.0124752	0.0394263	0.0553998	4.49681	1.40515			Sec62	0.30355	0.162258	0.0308256	0.0171771	0.10155	0.105863	0.557235	1.04247
Tmem132a	0.186529	0.579696	0.00789986	0.0347355	0.0423519	0.0599203	4.39698	1.41482			Dnal1	0.106284	0.026317	0.00810412	0.00208237	0.07625	0.0791267	0.256952	1.03773
Adap1	0.249476	0.896125	0.00969495	0.0425523	0.0388613	0.0474848	4.38912	1.22191			Bcas2	0.23033	0.132988	0.0264777	0.0158628	0.114956	0.11928	0.599099	1.03762
Iqsec2	0.0472195	0.102932	0.0024538	0.0106849	0.0519659	0.103806	4.35443	1.99757			Ankhd1	0.25228	0.164897	0.0223206	0.0151224	0.0884755	0.0917086	0.677511	1.03654
Adgrb2	0.0942248	0.256069	0.0027717	0.0120162	0.0294159	0.0469255	4.3353	1.59525			mt-Cytb	2.69758	1.96269	0.301355	0.226477	0.111713	0.115391	0.751529	1.03292
Aatk	0.0953326	0.276339	0.00619722	0.0266493	0.0650063	0.0964369	4.3002	1.4835			Slc25a4	1.30199	0.854738	0.0898999	0.0607526	0.0690479	0.0710775	0.675781	1.02939
Tkt	0.18718	0.658232	0.00573534	0.0246195	0.0306408	0.0374025	4.2926	1.22068			Fgf13	0.172681	0.121427	0.0045584	0.00328225	0.0263978	0.0270306	0.720046	1.02397
Plppr3	0.276443	0.738636	0.0111981	0.0476878	0.0405076	0.064562	4.25858	1.59383			Fam32a	0.191893	0.0728419	0.00899474	0.00349184	0.0468736	0.0479372	0.388209	1.02269
Nectin1	0.0529457	0.184541	0.00339643	0.0144112	0.0641493	0.0780918	4.24303	1.21734			Gtf2a1	0.101642	0.0303714	0.0107311	0.00326189	0.105577	0.1074	0.303968	1.01727
Samd14	0.118067	0.301057	0.00176066	0.0074583	0.0149124	0.0247737	4.23607	1.66129			Arid4a	0.102703	0.0318251	0.0109914	0.00343699	0.107021	0.107996	0.312699	1.00912
Tmem256	0.128852	0.391226	0.0037075	0.0156158	0.0287733	0.0399149	4.21194	1.38722			Med13l	0.111792	0.0265855	0.00871335	0.00208477	0.0779427	0.0784176	0.239262	1.00609
St6galnac6	0.0629609	0.149385	0.00100785	0.00418795	0.0160076	0.0280346	4.15533	1.75133			Brd2	0.567775	0.256577	0.0619751	0.0280513	0.109154	0.109329	0.452622	1.0016
Hcfc1r1	0.0865871	0.299002	0.00160908	0.00661766	0.0185834	0.0221325	4.11269	1.19098			Wapl	0.0749889	0.0223547	0.00720712	0.00214911	0.0961092	0.0961371	0.298193	1.00029
Vcp	0.222166	0.868825	0.0145385	0.0596028	0.0654398	0.0686016	4.09966	1.04832			Rbbp6	0.226938	0.0690252	0.0220812	0.00669353	0.0973007	0.0969723	0.303132	0.996624
Adam15	0.130242	0.512938	0.00566807	0.0232014	0.0435194	0.0452324	4.09336	1.03936			Arhgap17	0.0555735	0.0132895	0.00517948	0.00123389	0.0932006	0.0928469	0.238226	0.996206
Hspbp1	0.121744	0.352228	0.00505461	0.0206068	0.0415184	0.0585042	4.07683	1.40912			Iqgap1	0.10912	0.0311607	0.0159878	0.00454539	0.146515	0.145869	0.284304	0.99559
Prr7	0.018263	0.126803	0.00155341	0.00633074	0.0850577	0.049926	4.07539	0.586966			Flywch1	0.171044	0.100857	0.0103538	0.00607551	0.0605328	0.0602389	0.586792	0.995144
Reep5	0.520002	0.921527	0.0110769	0.044618	0.0213016	0.0484174	4.02803	2.27295			Pgrmc1	0.414157	0.205244	0.0184947	0.00907222	0.0446561	0.0442021	0.490532	0.989833
Sqle	0.179472	0.37913	0.0116536	0.0468256	0.0649329	0.123508	4.01812	1.90209			Fos	0.185065	0.0254396	0.0489925	0.00663338	0.264731	0.26075	0.135396	0.98496
Neurl1b	0.0442586	0.155353	0.00381681	0.0151378	0.086239	0.0974417	3.96609	1.1299			Zfp948	0.0416259	0.00280641	0.00356652	0.000236156	0.0856803	0.0841487	0.0662147	0.982124
Stx4a	0.102306	0.324133	0.00653238	0.0258179	0.0638517	0.0796522	3.9523	1.24746			Hnrnpu	0.721666	0.568721	0.0684121	0.0525593	0.0947975	0.0924168	0.768276	0.974886
Tfpt	0.0144355	0.0769551	0.00103973	0.00410198	0.0720258	0.0533035	3.94524	0.740062			Ddx3x	0.23134	0.076108	0.0283327	0.00906442	0.122472	0.119099	0.319928	0.972462
Celf3	0.128268	0.323337	0.00563907	0.0222413	0.0439632	0.0687867	3.94414	1.56464			Apc	0.486832	0.235521	0.0405912	0.0189238	0.0833784	0.0803484	0.466203	0.96366
Stmn4	1.58016	5.24437	0.128044	0.500338	0.0810326	0.0954048	3.90754	1.17736			Aco2	0.272984	0.176988	0.0109116	0.00667226	0.0399715	0.0376989	0.611483	0.943144
Dync1h1	0.390867	1.23097	0.020334	0.0790474	0.0520229	0.0642156	3.88744	1.23437			Glg1	0.229742	0.0936393	0.0145023	0.00556797	0.0631241	0.0594619	0.383938	0.941984
Fbll1	0.0435649	0.118763	0.00164651	0.00638421	0.0377944	0.0537559	3.87743	1.42233			Ccnt2	0.144208	0.0772188	0.0154589	0.00778327	0.107199	0.100795	0.503482	0.940263
Rplp1	0.904365	1.87573	0.0245969	0.0946532	0.027198	0.050462	3.84817	1.85536			Nipbl	0.117335	0.0574337	0.00980991	0.00451104	0.0836062	0.0785436	0.459846	0.939447
Peg13	0.0532572	0.184616	0.00392661	0.0149388	0.0737291	0.0809181	3.80451	1.09751			Dnmt3a	0.351097	0.197404	0.0331128	0.0173914	0.0943123	0.0881006	0.525217	0.934136
Nudt3	0.446521	1.10602	0.018658	0.0709173	0.0417853	0.0641192	3.8009	1.53449			Myt1l	0.458577	0.182487	0.0568966	0.0211397	0.124072	0.115842	0.371545	0.933666
Rims4	0.0690545	0.164334	0.00322472	0.0122537	0.0466982	0.0745659	3.79993	1.59676			Ociad2	0.185143	0.0692699	0.0182196	0.00636003	0.0984082	0.0918152	0.349076	0.933003
Copz1	0.132962	0.414568	0.0040616	0.0153531	0.030547	0.0370339	3.78006	1.21236			Mt1	0.264775	0.0814717	0.00782529	0.00219747	0.0295545	0.0269722	0.280816	0.912623
Haghl	0.065549	0.140774	0.00147061	0.00552228	0.0224353	0.0392279	3.75509	1.74849			mt-Nd4	1.81229	1.03338	0.133733	0.0693527	0.0737921	0.0671125	0.518591	0.909482
Flot2	0.0678444	0.174107	0.00164979	0.00605534	0.0243172	0.0347793	3.67038	1.43024			Bcl11a	0.287767	0.130244	0.031674	0.0129858	0.110068	0.0997039	0.409983	0.905837
Wnt7b	0.141721	0.39027	0.00883568	0.0322345	0.0623454	0.0825955	3.64822	1.3248			Pcnp	0.144735	0.0379695	0.00868519	0.00206349	0.0600077	0.054346	0.237587	0.90565
Atp5e	0.257218	0.74655	0.00458892	0.0166057	0.0178406	0.0222432	3.61864	1.24677			Aldoa	0.66863	0.428683	0.0513138	0.0297171	0.0767446	0.0693218	0.579125	0.903279
Nptxr	0.295157	0.847407	0.0157986	0.0571266	0.0535262	0.0674134	3.61593	1.25945			Bloc1s6	0.0924935	0.0392743	0.00450036	0.001725	0.0486559	0.0439218	0.383303	0.902701
Faap100	0.0425856	0.139573	0.00184075	0.00664578	0.0432247	0.047615	3.61036	1.10157			Slc1a2	0.243397	0.0645327	0.0115965	0.00275815	0.0476441	0.0427404	0.237844	0.897075
Lrrc4b	0.0780837	0.216894	0.00372842	0.0133465	0.047749	0.0615344	3.57966	1.2887			Sarnp	0.101955	0.0333715	0.0074855	0.00219022	0.07342	0.0656313	0.292594	0.893916
Pfdn5	0.264847	0.513795	0.00805194	0.0287584	0.0304022	0.0559726	3.57161	1.84107			Calm1	4.17084	2.70166	0.392758	0.227313	0.0941676	0.0841383	0.578761	0.893495
Dvl1	0.165149	0.394769	0.0106875	0.0381489	0.0647144	0.0966361	3.56949	1.49327			Fam120b	0.0996972	0.0372532	0.00789885	0.00263588	0.0792284	0.0707557	0.333704	0.893059
Cyp51	0.190506	0.462114	0.017381	0.0617492	0.0912361	0.133623	3.55268	1.46459			Fxr1	0.149126	0.0422029	0.0171265	0.00431859	0.114846	0.102329	0.252158	0.891011
Taok2	0.0976258	0.255047	0.00536773	0.0189732	0.0549826	0.074391	3.53468	1.35299			Tagln3	0.200118	0.0795719	0.00662149	0.00233619	0.0330879	0.0293595	0.352819	0.887318
Ppp1r9b	0.168031	0.470571	0.00590655	0.0205414	0.0351516	0.043652	3.47772	1.24182			Ncor1	0.241425	0.0962061	0.0150784	0.00532224	0.0624557	0.0553213	0.352972	0.885769
Ckap4	0.0546993	0.182701	0.00441487	0.0153145	0.0807117	0.0838224	3.46884	1.03854			Usp32	0.118086	0.0463509	0.0109072	0.00378842	0.0923666	0.0817335	0.347333	0.884881
Tmem205	0.0235558	0.110627	0.000988703	0.0034222	0.0419729	0.0309347	3.4613	0.737016			Ammecr1l	0.0509863	0.00805283	0.0068052	0.000948598	0.133471	0.117797	0.139393	0.882563
Spock2	0.270856	0.610812	0.010338	0.0357818	0.0381678	0.0585807	3.4612	1.53482			Tusc3	0.271139	0.158773	0.00863272	0.00445903	0.0318388	0.0280843	0.516526	0.882079
Ctbp1	0.210496	0.517979	0.0120357	0.0403324	0.0571779	0.0778649	3.35105	1.3618			Gnaq	0.409299	0.185876	0.0304404	0.0121569	0.0743721	0.0654032	0.399366	0.879405
Gng3	0.524023	1.02802	0.0154442	0.0514889	0.0294724	0.0500853	3.33386	1.6994			Ppp1r14c	0.115931	0.0572114	0.00800473	0.00346409	0.0690475	0.060549	0.432756	0.876918
Dhcr24	0.134093	0.344665	0.0103374	0.0344062	0.0770909	0.099825	3.32833	1.2949			Purb	0.579225	0.325114	0.0433669	0.0212268	0.0748706	0.0652903	0.489469	0.872042
Tuba4a	0.207491	0.60624	0.0152888	0.0508286	0.0736841	0.0838424	3.32458	1.13786			Zfp106	0.166527	0.0830742	0.0119144	0.00516178	0.0715464	0.0621346	0.433238	0.868451
Rpl38	0.280803	0.851772	0.0082732	0.027349	0.0294626	0.0321083	3.30573	1.0898			Plk2	0.390871	0.184079	0.0632628	0.025742	0.161851	0.139842	0.406906	0.864022
Ptprs	0.478853	1.39091	0.0255335	0.08341	0.0533222	0.0599679	3.26669	1.12463			Celf4	0.814927	0.463434	0.0698118	0.0342961	0.0856663	0.0740043	0.491265	0.863867
Arhgdia	0.2223	0.454614	0.00659069	0.021529	0.0296478	0.0473566	3.26658	1.59731			Atxn7l3b	0.610038	0.300481	0.0352692	0.0148947	0.0578147	0.0495697	0.422316	0.857389
Sncb	0.295578	0.65492	0.00461628	0.0150345	0.0156178	0.0229563	3.25685	1.46988			Adora1	0.23573	0.109037	0.0110418	0.00435656	0.0468411	0.0399549	0.39455	0.852988
Ap2a1	0.0733019	0.199519	0.00236964	0.00770634	0.0323271	0.0386245	3.25211	1.1948			Sltm	0.308424	0.102112	0.0340015	0.00957224	0.110243	0.0937428	0.281524	0.850332
Chst1	0.249048	0.556383	0.0231705	0.0753353	0.0930362	0.135402	3.25135	1.45537			Srp19	0.203064	0.0923185	0.0231727	0.00894223	0.114115	0.0968628	0.385896	0.848815
Neo1	0.120151	0.339548	0.00867079	0.028165	0.0721657	0.0829485	3.24826	1.14942			Nefl	0.78398	0.220659	0.0827675	0.0197604	0.105574	0.0895517	0.238746	0.84824
Clstn3	0.179342	0.601909	0.0126601	0.0411107	0.0705919	0.0683005	3.24727	0.967541			Srsf11	0.298452	0.112664	0.0331386	0.0105643	0.111035	0.0937674	0.31879	0.844485
Swi5	0.3051	0.664054	0.00997184	0.0323728	0.0326839	0.0487503	3.24642	1.49157			Zfp280d	0.0526846	0.0208162	0.00721513	0.00240389	0.13695	0.115482	0.333174	0.843245
Trim67	0.0606558	0.192257	0.00318077	0.0103195	0.0524396	0.0536753	3.24434	1.02356			Atp5b	0.926559	0.761203	0.0624598	0.043137	0.0674105	0.0566696	0.690637	0.840663
Atp5k	0.285549	0.684172	0.00883572	0.0284777	0.0309429	0.0416236	3.22302	1.34517			Ttc3	1.80706	0.930869	0.135553	0.0584326	0.0750131	0.062772	0.431067	0.836814
Kcnj4	0.0651052	0.198071	0.00429058	0.0138055	0.0659022	0.0697	3.21764	1.05763			Jak1	0.164451	0.0707858	0.00879252	0.0031655	0.0534657	0.0447194	0.360022	0.836412
Bola2	0.102004	0.196551	0.00133162	0.00427797	0.0130545	0.0217652	3.21261	1.66725			Syt11	0.825448	0.494303	0.0826582	0.0413742	0.100137	0.0837021	0.500546	0.835873
Bcl2l1	0.0530492	0.171809	0.00335643	0.0107816	0.0632702	0.0627533	3.21222	0.99183			Irs2	0.108595	0.0369284	0.0122154	0.0034696	0.112486	0.0939548	0.284036	0.835259
Eef1d	0.206232	0.523902	0.0179073	0.0567481	0.0868311	0.108318	3.16899	1.24746			Zmynd11	0.647984	0.276416	0.0519081	0.0184812	0.0801071	0.0668602	0.356038	0.834635
Csnk1g2	0.166242	0.405244	0.00881971	0.0278949	0.0530533	0.0688348	3.16279	1.29746			Pcmtd1	0.158638	0.0909126	0.00854815	0.00408834	0.0538848	0.04497	0.478271	0.834558
Dpysl5	0.352914	1.10937	0.0124007	0.0391394	0.0351379	0.0352809	3.15624	1.00407			Xrn2	0.0894716	0.0255571	0.00597096	0.00142216	0.0667359	0.0556465	0.23818	0.833832
Slc25a1	0.0998951	0.25738	0.00530644	0.0166684	0.0531201	0.064762	3.14117	1.21916			Dek	0.0967716	0.0341485	0.00735659	0.00215615	0.0760202	0.0631405	0.293091	0.830575
Hspa8	1.02259	1.9603	0.043451	0.135905	0.0424913	0.0693286	3.12777	1.63159			Nefm	0.60983	0.136564	0.0382731	0.00711351	0.0627602	0.0520894	0.185862	0.829974
Rnf126	0.0838234	0.213154	0.00265226	0.0082518	0.0316411	0.0387129	3.11123	1.2235			Srsf5	0.232218	0.0673899	0.0198552	0.00475457	0.0855025	0.0705532	0.239463	0.82516
Mir124a-1hg	0.122947	0.268681	0.00982157	0.0302268	0.0798843	0.112501	3.07759	1.40829			Kif5b	0.158929	0.0610517	0.0186506	0.00588178	0.117352	0.096341	0.315368	0.82096
Hjurp	0.0194474	0.106561	0.00165107	0.00507738	0.084899	0.0476477	3.07521	0.561228			Ubr2	0.128129	0.0527917	0.0138392	0.00464754	0.10801	0.0880354	0.335824	0.815071
Rasl10b	0.0392276	0.130023	0.000973759	0.00297969	0.0248233	0.0229166	3.05999	0.923188			Strbp	0.373056	0.257576	0.0319023	0.0179476	0.085516	0.0696788	0.562581	0.814804
Wdr6	0.167218	0.459376	0.00701586	0.0213281	0.0419563	0.0464284	3.03998	1.10659			Ccnl1	0.134594	0.0533916	0.0143582	0.00463241	0.106678	0.086763	0.322632	0.813314
Rfx3	0.0861706	0.234845	0.00801926	0.0243477	0.0930626	0.103676	3.03616	1.11404			Tsg101	0.0967355	0.0581756	0.00571635	0.00278249	0.0590926	0.0478291	0.486759	0.809392
Cdh13	0.181417	0.527616	0.00687971	0.0208765	0.0379221	0.0395676	3.0345	1.04339			Camk1d	0.251363	0.106541	0.0330861	0.011343	0.131627	0.106466	0.342833	0.808852
Bsg	0.605686	1.04715	0.016727	0.0507481	0.0276166	0.048463	3.03391	1.75485			Oxct1	0.869359	0.692188	0.043026	0.0273541	0.0494917	0.0395184	0.635758	0.798485
Tmem158	0.207998	0.428034	0.0221267	0.0665799	0.106379	0.155548	3.00903	1.4622			Insig2	0.0639885	0.0061015	0.00820605	0.000623725	0.128243	0.102225	0.0760079	0.797121
Tubb2b	1.64943	6.15802	0.105515	0.31681	0.0639701	0.0514467	3.00252	0.804231			Ybx1	0.780474	0.338965	0.0398527	0.0137913	0.0510622	0.0406865	0.346057	0.796804
Pgls	0.0634766	0.198043	0.00215698	0.00645998	0.0339807	0.0326191	2.99492	0.959929			Tspan7	0.79626	0.598199	0.0298127	0.0177486	0.0374409	0.02967	0.595337	0.792451
Atp1a1	0.235221	0.599942	0.0103883	0.0310288	0.0441641	0.0517197	2.98689	1.17108			Zfp445	0.264254	0.106996	0.0289966	0.00912564	0.10973	0.0852893	0.314715	0.777265
Prkca	0.152604	0.31712	0.0128315	0.0383155	0.0840835	0.120823	2.98606	1.43694			Brd3	0.253624	0.108406	0.0177336	0.00586842	0.0699208	0.0541337	0.330921	0.774214
Sympk	0.0513976	0.175653	0.00147661	0.0044089	0.0287292	0.0251	2.98583	0.873676			Ankrd12	0.309395	0.101197	0.0289956	0.00733306	0.0937169	0.0724631	0.252903	0.773213
Cc2d1a	0.0622885	0.152604	0.00332518	0.0098746	0.0533835	0.0647075	2.96964	1.21212			Ttyh1	0.430045	0.224154	0.0253581	0.0100839	0.0589662	0.0449864	0.397658	0.762918
Mdga1	0.033967	0.170646	0.00196851	0.00584289	0.0579536	0.0342399	2.96818	0.590815			Impact	0.213622	0.0763207	0.027339	0.00744913	0.127979	0.0976031	0.272473	0.762651
Leng8	0.0808892	0.225742	0.00550746	0.0163378	0.0680865	0.0723737	2.96648	1.06297			Morf4l2	0.379383	0.217617	0.0305883	0.0133712	0.0806263	0.0614437	0.437134	0.76208
Nsg1	1.06867	1.95431	0.0405851	0.119747	0.0379771	0.0612732	2.95052	1.61342			Senp5	0.106694	0.0400866	0.011492	0.00327771	0.10771	0.0817657	0.285216	0.759125
Acly	0.108565	0.415078	0.00597991	0.0175185	0.0550812	0.0422053	2.92956	0.766238			Nop58	0.258741	0.0831979	0.0342538	0.00825562	0.132386	0.0992287	0.241014	0.749539
Idh1	0.0977604	0.24437	0.00284669	0.00831084	0.029119	0.0340093	2.91948	1.16794			Rsrc2	0.202066	0.0737039	0.017011	0.00464111	0.0841852	0.0629696	0.27283	0.747989
Rps24	0.790398	1.83795	0.0412865	0.119908	0.052235	0.0652398	2.90428	1.24897			Epha5	0.44039	0.178373	0.0433412	0.0131165	0.0984156	0.0735342	0.302634	0.74718
Neurl1a	0.0513249	0.15307	0.00124465	0.00356675	0.0242505	0.0233015	2.86566	0.960866			Hnrnpa2b1	0.965762	0.440294	0.0999135	0.0340058	0.103456	0.0772344	0.340353	0.746546
Rims3	0.034337	0.135285	0.00123421	0.00353391	0.0359442	0.026122	2.86328	0.726739			Kdm2b	0.10466	0.0549536	0.0126989	0.00496414	0.121335	0.0903333	0.390911	0.744498
Ntm	0.586679	1.89028	0.021716	0.0619209	0.0370151	0.0327575	2.8514	0.884978			Pnn	0.40695	0.183778	0.0502307	0.0168822	0.123432	0.091862	0.336095	0.744231
Dbn1	0.264083	0.515287	0.0156965	0.0445974	0.0594379	0.0865487	2.84122	1.45612			Psma4	0.159286	0.0533696	0.0104172	0.00257543	0.0653992	0.0482566	0.24723	0.737878
Abhd17c	0.0722147	0.212655	0.00603084	0.0168217	0.0835126	0.0791035	2.78929	0.947205			mt-Co1	5.42497	2.38014	0.531352	0.171977	0.0979456	0.0722548	0.323658	0.737703
Syp	0.612422	1.60157	0.0184435	0.0514079	0.0301158	0.0320984	2.78731	1.06583			Tcf4	0.884081	0.271559	0.149383	0.0337106	0.16897	0.124137	0.225666	0.734672
Calm3	1.44972	2.46248	0.0400935	0.109827	0.0276561	0.0446001	2.73927	1.61267			Map7d2	0.294975	0.0707601	0.0266053	0.00465298	0.0901952	0.0657571	0.174889	0.729053
Tmsb4x	2.07926	3.98785	0.0933804	0.252504	0.0449104	0.0633183	2.70403	1.40988			Tcaf1	0.599119	0.325817	0.0561689	0.0221916	0.0937525	0.0681105	0.395087	0.726493
Grina	0.245632	0.45672	0.00787255	0.0212814	0.0320502	0.0465962	2.70325	1.45385			Larp1	0.165626	0.103668	0.0182621	0.00830097	0.110261	0.080073	0.454547	0.726212
Dynll2	0.498153	1.21031	0.0370224	0.0995468	0.0743192	0.082249	2.68883	1.1067			Cenpv	0.151738	0.0516601	0.0125485	0.00309303	0.0826986	0.0598727	0.246485	0.723987
Dmwd	0.0608788	0.171183	0.00318194	0.00854489	0.0522668	0.0499167	2.68544	0.955037			Cdc23	0.0769954	0.0323013	0.00673665	0.00204373	0.0874941	0.0632708	0.303375	0.723144
Eef1a2	0.198284	0.436295	0.00510092	0.0136836	0.0257253	0.0313631	2.68257	1.21915			Scg2	0.515649	0.137876	0.0742154	0.0143451	0.143926	0.104043	0.19329	0.722893
Rnf25	0.0431288	0.146347	0.00365035	0.00972714	0.0846385	0.0664664	2.66471	0.785297			Nrep	1.83444	0.904788	0.148856	0.0528093	0.0811452	0.0583664	0.354768	0.719284
Sppl2b	0.0644327	0.123141	0.0030424	0.00809741	0.0472182	0.0657572	2.66152	1.39262			Nktr	0.308127	0.144591	0.0377841	0.0127393	0.122625	0.0881061	0.337161	0.7185
Emc10	0.191677	0.509873	0.00748027	0.0197781	0.0390253	0.0387902	2.64404	0.993977			Cwc22	0.185646	0.012101	0.0211215	0.000988544	0.113773	0.081691	0.0468026	0.718017
Prkaca	0.144635	0.32609	0.00694388	0.018278	0.0480096	0.056052	2.63225	1.16752			Pdgfa	0.191965	0.0883869	0.0209421	0.00689543	0.109093	0.0780141	0.329262	0.715114
Rpl34	0.109495	0.204316	0.0024197	0.00633871	0.0220987	0.0310241	2.61962	1.40389			mt-Nd1	3.86091	1.1198	0.606619	0.125733	0.157118	0.112281	0.207268	0.714631
Eif5a	0.335248	0.74529	0.0122091	0.0319601	0.036418	0.0428827	2.61773	1.17752			Slc25a5	0.164216	0.052165	0.00746593	0.00169204	0.0454641	0.0324364	0.226635	0.713451
Chchd6	0.166823	0.351602	0.00373716	0.00978072	0.0224019	0.0278176	2.61715	1.24175			Dixdc1	0.0817501	0.020385	0.00663196	0.00117936	0.0811248	0.0578546	0.177831	0.713156
Pcyt2	0.0907144	0.239852	0.00554984	0.0144865	0.0611793	0.0603979	2.61026	0.987228			Mbnl2	0.159247	0.0612691	0.0202361	0.00554794	0.127073	0.0905505	0.274161	0.712586
Nova2	0.0946138	0.245925	0.00581206	0.0149417	0.0614293	0.0607573	2.57082	0.989062			Bdp1	0.113121	0.0361082	0.0116283	0.00264389	0.102795	0.0732214	0.227367	0.712304
Tubb5	0.909234	2.95889	0.082089	0.210772	0.0902837	0.0712333	2.5676	0.788994			Ppp1r12a	0.288143	0.133825	0.0465389	0.0152673	0.161513	0.114084	0.328056	0.706346
Nudt4	0.252431	0.611399	0.023258	0.0595781	0.0921363	0.0974455	2.56161	1.05762			Grm8	0.393872	0.262062	0.00983692	0.00461604	0.0249749	0.0176143	0.469256	0.70528
Dennd6b	0.0622795	0.194043	0.00325304	0.00829796	0.052233	0.0427635	2.55083	0.818707			Srpk2	0.296549	0.128913	0.0324489	0.0099366	0.109422	0.0770797	0.306223	0.704428
Kcnq2	0.210211	0.455653	0.00948608	0.0241733	0.0451265	0.0530519	2.54829	1.17563			Ctsl	0.144755	0.0523052	0.0143843	0.00365459	0.0993695	0.0698705	0.254068	0.703138
Dlg4	0.270098	0.727629	0.0116794	0.0296721	0.0432413	0.0407791	2.54056	0.943061			Dapk1	0.276711	0.183479	0.0310664	0.0144682	0.11227	0.078855	0.46572	0.702369
Rnf187	0.719462	1.33865	0.0406136	0.102726	0.05645	0.0767386	2.52934	1.35941			Nap1l5	0.446754	0.156547	0.0405884	0.00998483	0.0908518	0.0637818	0.246002	0.702042
Ncdn	0.50142	1.06945	0.0142848	0.0361137	0.0284887	0.0337684	2.52812	1.18533			Rc3h1	0.0787319	0.0345744	0.00933413	0.00287747	0.118556	0.0832255	0.308274	0.701995
Acat2	0.176599	0.561617	0.0129188	0.0325856	0.073153	0.058021	2.52235	0.793145			Ppig	0.295285	0.10322	0.0272555	0.00667158	0.0923024	0.0646343	0.244779	0.700245
Ctxn1	0.268225	0.518862	0.00373147	0.00936557	0.0139117	0.0180502	2.50989	1.29748			Msl1	0.298368	0.142882	0.0305454	0.0101782	0.102375	0.0712353	0.333217	0.69583
Enc1	0.45568	0.990909	0.0523505	0.129225	0.114884	0.13041	2.46845	1.13514			Rgs7bp	0.29705	0.110795	0.0349537	0.00907042	0.11767	0.0818663	0.259498	0.69573
Cdk5r2	0.345092	0.678836	0.0111679	0.027516	0.032362	0.0405341	2.46386	1.25252			Pafah1b1	0.555126	0.353081	0.0584419	0.0258508	0.105277	0.0732149	0.442333	0.695452
Fscn1	0.271001	0.624233	0.0176947	0.043504	0.0652939	0.0696919	2.45859	1.06736			Kif1b	0.926086	0.48344	0.0924634	0.0333736	0.0998432	0.0690336	0.360939	0.69142
Arpc4	0.175385	0.506552	0.00594573	0.014561	0.0339011	0.0287452	2.44898	0.847916			Klf13	0.142185	0.0330302	0.0173236	0.00278083	0.121838	0.0841906	0.160523	0.691002
Tnc	0.0220909	0.0935683	0.00210565	0.00515183	0.0953173	0.0550597	2.44668	0.577646			Rgs2	0.254516	0.117122	0.0327825	0.010418	0.128804	0.0889498	0.31779	0.690585
4931428F04Rik	0.131732	0.266003	0.00446536	0.0108306	0.0338973	0.0407161	2.42547	1.20116			St8sia3	0.240308	0.104261	0.0218505	0.00653492	0.0909269	0.0626784	0.299075	0.689327
Rpl26	0.173168	0.322437	0.00284887	0.00685011	0.0164515	0.0212448	2.4045	1.29136			Txn1	0.340144	0.23104	0.0229957	0.010732	0.0676057	0.046451	0.466698	0.687087
Nlgn2	0.137054	0.431338	0.00649935	0.0156179	0.0474218	0.0362081	2.403	0.763533			Senp6	0.196873	0.0553176	0.0226271	0.00435942	0.114932	0.078807	0.192664	0.685682
Tuba1a	4.83167	14.175	0.479279	1.14722	0.0991952	0.0809325	2.39363	0.815891			Prpf39	0.0936271	0.0381111	0.0110451	0.00306868	0.117969	0.0805192	0.277831	0.682545
Pomgnt2	0.0389911	0.1565	0.00357805	0.00853261	0.0917659	0.0545214	2.38471	0.594135			Eif4g3	0.476215	0.3309	0.0402219	0.0190338	0.0844615	0.0575212	0.473219	0.681034
Tmem259	0.113688	0.296563	0.00439941	0.0104892	0.0386973	0.0353691	2.38422	0.913995			Bclaf1	0.315016	0.154874	0.038874	0.0130098	0.123403	0.0840024	0.334665	0.680714
Ggt7	0.0471746	0.198778	0.00248151	0.00589895	0.0526026	0.0296761	2.37717	0.564158			Angel2	0.138673	0.0465984	0.0126098	0.00288159	0.0909322	0.0618389	0.22852	0.680055
Rpsa	0.906219	1.74769	0.0209757	0.049738	0.0231464	0.0284593	2.37122	1.22954			Caln1	0.322056	0.172443	0.0228474	0.0083182	0.0709424	0.0482375	0.364076	0.679953
Cplx2	0.776514	1.58466	0.023904	0.0565149	0.0307837	0.0356638	2.36425	1.15853			Tcerg1	0.195768	0.0597015	0.0210105	0.0043504	0.107324	0.0728691	0.207058	0.678966
Lrfn1	0.0713106	0.152289	0.00483834	0.0114145	0.0678488	0.074953	2.35918	1.10471			Eif5	0.314714	0.154327	0.0349052	0.0115778	0.110911	0.0750212	0.331693	0.67641
Extl3	0.179587	0.418156	0.0128385	0.0301787	0.0714892	0.0721709	2.35064	1.00953			Calm2	1.6986	1.00873	0.133671	0.0536128	0.0786945	0.0531488	0.401081	0.675382
Psmd4	0.263713	0.553654	0.0168479	0.0395857	0.0638871	0.0714991	2.3496	1.11915			Cadps	0.207027	0.0739515	0.0161269	0.00388759	0.0778976	0.0525695	0.241063	0.674854
Golga7b	0.121161	0.376082	0.00812268	0.0190767	0.0670402	0.0507248	2.34857	0.756632			Kif21a	0.186544	0.0870611	0.0194123	0.00609714	0.104063	0.0700329	0.314086	0.672986
Numbl	0.0478389	0.189855	0.00404334	0.00947774	0.0845199	0.0499208	2.34404	0.59064			Papola	0.213207	0.155682	0.0233729	0.0114183	0.109625	0.0733439	0.488527	0.669041
Pdia3	0.129005	0.281457	0.00527207	0.0123437	0.0408671	0.0438564	2.34134	1.07315			Cacnb4	0.131694	0.0690976	0.0133061	0.00466706	0.101038	0.0675429	0.350746	0.668488
Syn1	0.237191	0.713572	0.0122201	0.0284915	0.0515201	0.0399281	2.33153	0.775			Psip1	0.404469	0.243993	0.0260252	0.0104728	0.064344	0.0429225	0.402409	0.667078
Arpc3	0.181187	0.451069	0.00879164	0.0203533	0.0485224	0.0451225	2.31508	0.92993			Usp16	0.0922463	0.0336795	0.00952441	0.00230993	0.10325	0.0685856	0.242527	0.664269
Cdc42bpb	0.076501	0.183654	0.00533361	0.0122301	0.0697195	0.0665932	2.29303	0.955159			R3hdm1	0.404355	0.203793	0.0377601	0.0125893	0.0933836	0.0617748	0.333402	0.661516
Clip2	0.0444014	0.199257	0.00336151	0.00765283	0.0757072	0.0384068	2.2766	0.507306			Zmiz1	0.29146	0.128585	0.0402774	0.0117489	0.138192	0.0913706	0.2917	0.661186
Cul9	0.0602885	0.188354	0.00572568	0.0129521	0.0949712	0.0687645	2.26211	0.724056			Nedd4	0.297118	0.106792	0.0263372	0.00625827	0.0886423	0.0586023	0.237621	0.66111
Hmgcs1	0.703514	2.10203	0.0852492	0.192457	0.121176	0.0915574	2.25758	0.755572			Ndfip1	0.625283	0.478328	0.0245548	0.0123842	0.0392699	0.0258906	0.50435	0.659299
Crmp1	1.1119	2.60973	0.0831065	0.187588	0.074743	0.0718804	2.2572	0.9617			Nr4a2	0.161059	0.0201451	0.0236558	0.00195075	0.146876	0.0968352	0.0824641	0.659299
Psd	0.296887	0.835251	0.00694172	0.0156616	0.0233817	0.0187507	2.25615	0.801939			Rrp36	0.12457	0.0420756	0.0111919	0.00248318	0.0898444	0.0590171	0.221872	0.656881
Cdh4	0.0279872	0.0838914	0.00135293	0.00303467	0.0483411	0.0361738	2.24303	0.748302			Zyg11b	0.295741	0.150101	0.0273323	0.00908663	0.0924196	0.0605366	0.332451	0.655019
Pkm	0.412287	0.756939	0.0212199	0.047064	0.0514688	0.0621767	2.21792	1.20805			Prpf38b	0.234359	0.113017	0.0235428	0.00743208	0.100456	0.0657607	0.315684	0.65462
Ptpro	0.0448182	0.110374	0.00346421	0.00767007	0.0772947	0.0694919	2.21409	0.899051			Glce	0.0564663	0.0177852	0.00343833	0.000705611	0.0608916	0.039674	0.205219	0.651551
Dnajc7	0.282988	0.631773	0.0139861	0.0305181	0.0494228	0.0483055	2.18203	0.977391			Epc1	0.157529	0.0728234	0.0193508	0.00582681	0.122839	0.0800129	0.301115	0.651363
Cd24a	0.233351	0.690401	0.0168832	0.036674	0.072351	0.0531198	2.17221	0.734196			Ubn2	0.173439	0.0630043	0.0155417	0.00367263	0.0896092	0.0582917	0.236308	0.65051
BC004004	0.0690202	0.134827	0.00209027	0.00453891	0.0302848	0.0336646	2.17145	1.1116			Zfp638	0.177766	0.10775	0.0190068	0.00745437	0.10692	0.0691822	0.392195	0.647045
Atp6ap1	0.339453	0.723026	0.0110514	0.0239814	0.0325566	0.0331681	2.16998	1.01878			Gm26871	0.241699	0.0903076	0.0310642	0.00750152	0.128524	0.0830663	0.241484	0.646308
Camkv	0.383887	0.808112	0.0109765	0.023623	0.0285931	0.0292324	2.15215	1.02236			Peg3	0.268557	0.0746011	0.0340075	0.00609534	0.12663	0.0817057	0.179235	0.645229
Ap2b1	0.138301	0.436713	0.0125265	0.0267781	0.0905742	0.0613174	2.13771	0.676985			Pam	0.58251	0.256998	0.0743505	0.0210818	0.127638	0.0820312	0.283546	0.642685
Afap1	0.0250078	0.085715	0.0026559	0.00566153	0.106203	0.0660506	2.13168	0.621929			Top1	0.262624	0.0928896	0.0289407	0.00656231	0.110198	0.0706464	0.226751	0.641085
Aplp2	0.284181	0.601845	0.0150002	0.0319586	0.0527841	0.053101	2.13054	1.006			Mphosph8	0.252523	0.0864477	0.0297386	0.00645127	0.117766	0.0746262	0.216932	0.633681
Tubb2a	1.30889	3.19872	0.097838	0.207997	0.0747486	0.065025	2.12593	0.869917			Tbcel	0.0834755	0.020908	0.00935482	0.0014757	0.112067	0.0705808	0.157748	0.629811
Prkar1b	0.329447	0.688839	0.0150106	0.0316752	0.0455632	0.0459835	2.11018	1.00922			Dennd5b	0.105263	0.0216852	0.00938805	0.00121579	0.089187	0.0560652	0.129504	0.628626
Atp6v1b2	0.418633	0.737938	0.0382307	0.0802334	0.0913226	0.108727	2.09867	1.19058			Psph	0.0814823	0.0208506	0.00544502	0.00087514	0.0668246	0.041972	0.160723	0.628092
Nacad	0.070531	0.1549	0.00384528	0.00805049	0.0545191	0.0519722	2.0936	0.953284			Gdap1	0.245695	0.0966921	0.0124568	0.00307877	0.0507002	0.031841	0.247156	0.628024
Ppp2r1a	0.358805	0.580659	0.00828531	0.0172836	0.0230914	0.0297654	2.08605	1.28903			Tax1bp1	0.252643	0.0943952	0.0293806	0.00689311	0.116293	0.073024	0.234614	0.62793
Tubb3	0.583321	1.75724	0.0637844	0.132939	0.109347	0.0756523	2.08419	0.691855			Mark3	0.23762	0.120512	0.0274541	0.00872676	0.115538	0.072414	0.317868	0.626756
Vsnl1	0.362294	0.582606	0.0127969	0.0266707	0.0353218	0.0457782	2.08415	1.29603			Mrpl9	0.0848606	0.0269025	0.00559308	0.00110775	0.065909	0.0411764	0.198057	0.624746
Rangap1	0.476746	1.05513	0.0297888	0.0617343	0.0624836	0.0585089	2.0724	0.936387			Rabggtb	0.102912	0.0404598	0.00944315	0.00231656	0.0917595	0.0572559	0.245316	0.623978
Adcy5	0.0897137	0.246728	0.00711691	0.0145741	0.0793291	0.0590696	2.04782	0.744614			Bdnf	0.201186	0.0677462	0.0319913	0.00671797	0.159014	0.0991638	0.209993	0.623618
Agap3	0.315732	0.631408	0.0180855	0.0370192	0.0572813	0.0586296	2.04689	1.02354			Mycbp2	0.266288	0.0750451	0.0254451	0.00447034	0.0955551	0.0595687	0.175686	0.623397
Slc4a3	0.137342	0.295645	0.0043123	0.00880735	0.0313983	0.0297903	2.04238	0.948787			Sdhc	0.233111	0.140502	0.0108499	0.0040717	0.0465437	0.0289797	0.375276	0.622634
Camk2b	1.38768	2.32414	0.0931491	0.189826	0.0671255	0.0816758	2.03787	1.21676			Arpp21	1.04488	0.323077	0.190575	0.0365966	0.18239	0.113275	0.192032	0.621062
Sppl3	0.158581	0.326164	0.0131576	0.0267086	0.082971	0.0818869	2.0299	0.986935			Lcor	0.393463	0.189149	0.0250421	0.00744371	0.0636453	0.0393537	0.297248	0.618328
Gprin1	0.201081	0.346054	0.0121157	0.0245596	0.0602527	0.0709704	2.0271	1.17788			Prrc2c	0.411142	0.132868	0.0470701	0.00939838	0.114486	0.0707348	0.199668	0.617845
Cadm4	0.238689	0.635833	0.0059768	0.0121014	0.0250402	0.0190323	2.02472	0.760071			Trim9	0.197903	0.0717817	0.0200465	0.0044903	0.101294	0.0625549	0.223995	0.617557
Mapre3	0.109701	0.242851	0.0024313	0.00492161	0.0221629	0.0202659	2.02427	0.914409			Dusp14	0.0803615	0.0251605	0.011106	0.00213897	0.138201	0.0850129	0.192595	0.615139
Gpc1	0.0945945	0.232682	0.00708657	0.0141838	0.0749152	0.0609578	2.00151	0.813691			Rars2	0.0764175	0.0280612	0.00597201	0.00133907	0.0781498	0.0477197	0.224224	0.610618
Atp6v0a1	0.373096	0.817171	0.0231418	0.0459524	0.0620263	0.0562335	1.98569	0.906608			Malat1	2.0294	0.784554	0.130142	0.0304625	0.0641281	0.0388278	0.234072	0.605473
Chmp1a	0.139706	0.336692	0.00555982	0.011017	0.0397967	0.0327213	1.98154	0.822211			Ash1l	0.201959	0.0792298	0.020844	0.00492658	0.103209	0.062181	0.236355	0.602475
Ap2s1	0.340464	0.811845	0.00921191	0.0182175	0.0270569	0.0224396	1.9776	0.82935			Ythdc1	0.18816	0.0739799	0.0198574	0.00469305	0.105535	0.0634368	0.236338	0.601097
Crtc1	0.0651247	0.180636	0.00367796	0.00717028	0.0564756	0.0396946	1.94953	0.702862			Fnbp1l	0.659096	0.361565	0.0949373	0.031298	0.144042	0.0865625	0.32967	0.600955
Rbm14	0.0381294	0.125464	0.00406852	0.00788502	0.106703	0.0628467	1.93805	0.588987			Wbp11	0.128812	0.0502208	0.0167626	0.00392405	0.130132	0.0781359	0.234096	0.600434
Crip2	0.319328	0.629385	0.0166848	0.0321457	0.0522498	0.0510748	1.92665	0.977513			Ktn1	0.171581	0.0534248	0.0133029	0.00248022	0.0775317	0.0464244	0.186441	0.598779
Stmn1	1.05512	1.96269	0.0407548	0.0780801	0.0386256	0.0397822	1.91585	1.02994			Ubxn4	0.336001	0.156866	0.0474888	0.0132279	0.141335	0.0843261	0.278547	0.596638
Mfsd12	0.0345496	0.132918	0.00204772	0.0039214	0.059269	0.0295025	1.91501	0.497773			Ccdc47	0.136036	0.0469684	0.0134963	0.00277834	0.0992109	0.0591533	0.205859	0.596238
Eef2	0.894322	1.49264	0.0481335	0.0921714	0.0538213	0.0617506	1.91491	1.14733			Ddi2	0.0925658	0.0375377	0.0126029	0.00304664	0.136151	0.0811621	0.241741	0.596118
Agap2	0.297451	0.610079	0.011357	0.0217403	0.0381811	0.0356352	1.91426	0.933319			Abcb7	0.459204	0.386121	0.0313178	0.0156766	0.0682002	0.0406003	0.500566	0.595311
Pmvk	0.228292	0.464212	0.0159169	0.0304371	0.0697218	0.0655672	1.91225	0.940412			Kcnma1	0.310714	0.225018	0.0331056	0.0142571	0.106547	0.0633601	0.430657	0.594669
Klc1	0.952271	1.40831	0.0492346	0.0933122	0.0517023	0.0662581	1.89525	1.28153			St6galnac5	0.200693	0.0797059	0.0262193	0.00614705	0.130644	0.0771217	0.234447	0.59032
Ap1s1	0.167596	0.42268	0.00912798	0.0172489	0.0544643	0.0408083	1.88967	0.749267			Tab2	0.161622	0.0459707	0.022001	0.00369293	0.136127	0.0803322	0.167853	0.590129
Taldo1	0.145811	0.336282	0.0114523	0.0214991	0.078542	0.0639319	1.87728	0.813983			Wipf3	0.227427	0.0794161	0.0255298	0.00522358	0.112255	0.0657749	0.204608	0.585943
Ywhae	1.02189	2.44853	0.0568028	0.10632	0.055586	0.0434221	1.87175	0.781169			2900076A07Rik	0.0547539	0.00275566	0.00298351	8.79e-05	0.0544895	0.0319113	0.0294619	0.585641
Syngap1	0.0892724	0.254474	0.00782607	0.0146006	0.087665	0.0573754	1.86563	0.654484			Sfr1	0.197155	0.089408	0.0174558	0.00462969	0.0885384	0.0517816	0.265224	0.584849
Atp5g1	0.200052	0.312787	0.00700102	0.0129296	0.0349961	0.0413368	1.84682	1.18118			Cd47	0.249998	0.0979706	0.0188153	0.00430872	0.0752618	0.0439797	0.229001	0.584356
Psmb3	0.164348	0.292195	0.00658637	0.0121493	0.0400758	0.0415795	1.84462	1.03752			Ndel1	0.203869	0.113026	0.0270518	0.00874378	0.132692	0.0773609	0.323223	0.583011
Sgta	0.204347	0.405142	0.00877058	0.0158118	0.0429201	0.0390279	1.80283	0.909316			Eif4a2	0.43115	0.272497	0.0410665	0.0151057	0.0952488	0.0554343	0.367835	0.581995
Thra	1.29116	1.9313	0.0591773	0.106448	0.0458326	0.0551174	1.7988	1.20258			Akirin2	0.142256	0.0586714	0.0153018	0.00363503	0.107565	0.0619557	0.237556	0.575985
Arf3	0.427444	0.614491	0.0207267	0.0369682	0.0484899	0.0601607	1.7836	1.24069			Gclc	0.083628	0.0308123	0.00958892	0.00203412	0.114662	0.0660164	0.212132	0.57575
Slc38a10	0.0904439	0.283774	0.00561274	0.00992536	0.0620577	0.0349762	1.76836	0.563608			Fyttd1	0.146998	0.0859692	0.0173445	0.00581269	0.117991	0.0676137	0.335131	0.57304
Olfm2	0.13477	0.211562	0.00283153	0.00499927	0.0210101	0.0236303	1.76558	1.12471			Taok1	0.189622	0.0654442	0.0208179	0.00410987	0.109787	0.0627996	0.19742	0.572015
Actb	3.19719	6.1674	0.321238	0.559124	0.100475	0.090658	1.74053	0.902293			Pnisr	0.408144	0.142514	0.0447164	0.00889121	0.10956	0.0623885	0.198835	0.569444
Sdc3	0.305009	0.619259	0.0112758	0.0195702	0.0369687	0.0316027	1.7356	0.854851			Ppp2r2c	0.55841	0.273777	0.0613077	0.017097	0.10979	0.0624488	0.278872	0.568803
Irgq	0.13697	0.30701	0.0100655	0.0171258	0.0734873	0.0557825	1.70143	0.759077			Fth1	1.51784	0.935252	0.0796755	0.0278986	0.0524926	0.0298301	0.350153	0.568272
Eif4a1	0.249057	0.417211	0.0163464	0.0275234	0.0656333	0.0659701	1.68376	1.00513			Jmy	0.0607878	0.00981707	0.00535793	0.000489232	0.0881415	0.0498349	0.0913099	0.565396
Ankrd13d	0.0965656	0.226359	0.00594038	0.00996516	0.0615165	0.0440238	1.67753	0.715642			Jkamp	0.10803	0.0349533	0.00833556	0.00152476	0.0771595	0.0436228	0.182923	0.565358
Tpm3	0.528776	0.904251	0.0318523	0.0532008	0.0602379	0.0588341	1.67023	0.976695			Hnrnph1	0.320321	0.0908649	0.041048	0.00653122	0.128146	0.0718784	0.159112	0.560909
Ncan	0.260214	0.569528	0.0113141	0.0187951	0.0434801	0.0330011	1.6612	0.758995			Tenm2	0.68747	0.331789	0.0936551	0.0252529	0.136232	0.0761112	0.269637	0.55869
Gap43	2.15161	3.05526	0.110765	0.183937	0.0514802	0.0602035	1.6606	1.16945			Ehd3	0.122913	0.048508	0.0163886	0.00359549	0.133336	0.0741217	0.21939	0.555903
Drosha	0.234147	0.424972	0.017959	0.0294602	0.0766997	0.0693226	1.64041	0.903819			Nemf	0.119107	0.0201484	0.0126519	0.00118629	0.106223	0.0588774	0.0937636	0.554283
Celf5	0.441256	0.695968	0.0294719	0.0482717	0.0667909	0.0693591	1.63789	1.03845			Rbm25	0.425909	0.185245	0.0390633	0.00940753	0.0917174	0.0507842	0.240828	0.553703
Lrrc73	0.128201	0.298554	0.00955126	0.0155253	0.074502	0.0520017	1.62548	0.697991			Meis2	0.295763	0.11852	0.0342149	0.00755645	0.115683	0.0637567	0.220853	0.551132
Stmn2	2.74911	3.54541	0.109437	0.171709	0.0398081	0.0484314	1.56902	1.21662			Tceal9	0.148677	0.0475512	0.0195852	0.00344868	0.13173	0.0725256	0.176086	0.550563
Ptpa	0.0624629	0.144725	0.00240179	0.00376385	0.0384515	0.0260069	1.5671	0.676355			Gabrb1	0.637452	0.459039	0.0813201	0.0316203	0.127571	0.0688838	0.388838	0.539966
Gabbr1	0.458716	0.749772	0.0179479	0.0274613	0.0391264	0.0366262	1.53006	0.9361			9930021J03Rik	0.0567751	0.0262775	0.00599327	0.00149518	0.105562	0.0568998	0.249477	0.53902
Dpysl3	1.5649	2.18295	0.0651084	0.0972407	0.0416055	0.0445456	1.49352	1.07067			Tmem181b-ps	0.381973	0.164826	0.0278821	0.00648465	0.0729949	0.0393425	0.232574	0.538976
Rnpep	0.0218205	0.080753	0.00202811	0.00300404	0.0929449	0.0372003	1.4812	0.40024			Cacybp	0.208877	0.132728	0.0173465	0.00594008	0.0830468	0.0447537	0.342437	0.538897
Fxyd6	0.675866	1.20378	0.0226324	0.0331417	0.0334865	0.0275313	1.46435	0.822161			Ranbp2	0.137895	0.0424414	0.0208628	0.00345063	0.151296	0.0813033	0.165396	0.537381
Cic	0.0758883	0.217317	0.0049666	0.00721373	0.0654463	0.0331945	1.45245	0.507203			Syncrip	0.22693	0.109869	0.029037	0.00753269	0.127956	0.0685608	0.259417	0.535816
Stmn3	1.28497	1.73194	0.0730481	0.104979	0.056848	0.0606136	1.43712	1.06624			Pja2	0.181008	0.0880725	0.0152893	0.00396962	0.0844676	0.0450722	0.259633	0.533603
Scamp5	0.356246	0.56185	0.0213123	0.0301688	0.0598246	0.0536955	1.41556	0.897548			Vldlr	0.116102	0.0374204	0.0118324	0.00203256	0.101914	0.0543169	0.171779	0.53297
S100a10	0.0256733	0.176501	0.00154902	0.00214582	0.0603358	0.0121575	1.38528	0.201498			Hs6st2	0.243172	0.11859	0.0119835	0.00310163	0.0492801	0.0261541	0.258824	0.530723
Camkk2	0.225309	0.433685	0.014796	0.0200998	0.06567	0.0463465	1.35846	0.705748			Fam168a	0.368759	0.199616	0.0352134	0.0101004	0.0954917	0.0505993	0.286834	0.529882
Dpysl2	0.391162	0.923636	0.0282738	0.0370233	0.0722816	0.0400843	1.30946	0.554558			Csnk1a1	0.464111	0.252793	0.0759191	0.0218571	0.16358	0.0864624	0.2879	0.528565
Ap2a2	0.222199	0.498046	0.010615	0.0138803	0.0477726	0.0278695	1.30761	0.583378			Eid1	1.07826	0.662384	0.148559	0.0480927	0.137777	0.0726055	0.323728	0.526978
Hmgcr	0.232135	0.367375	0.0370463	0.048315	0.15959	0.131514	1.30418	0.824077			Bptf	0.187441	0.0690139	0.0194702	0.00377283	0.103874	0.0546677	0.193774	0.526289
Mapk8ip3	0.143475	0.247075	0.00797373	0.0103112	0.0555757	0.0417331	1.29315	0.750922			Srrm1	0.258759	0.109268	0.0234547	0.00519231	0.0906431	0.0475191	0.221376	0.524244
Rpl3	0.437374	0.637264	0.024834	0.0317952	0.0567799	0.0498933	1.28031	0.878714			Topors	0.0489345	0.00652911	0.00443607	0.00030945	0.0906533	0.0473954	0.0697577	0.522821
Aplp1	0.754561	1.30326	0.0386321	0.0492274	0.051198	0.0377725	1.27426	0.737772			Metap2	0.198477	0.104255	0.0207341	0.00567596	0.104466	0.054443	0.27375	0.521155
Ywhag	1.21827	2.49104	0.10898	0.136438	0.0894551	0.0547713	1.25195	0.612277			Fkbp15	0.0696425	0.0149331	0.00709469	0.000792409	0.101873	0.053064	0.11169	0.520883
Chtf8	0.00407027	0.0196088	0.000397168	0.000491253	0.0975777	0.0250527	1.23689	0.256746			Efr3a	0.191631	0.0397359	0.0258	0.00278471	0.134633	0.0700805	0.107935	0.520529
Wdr66	0.017851	0.0844349	0.000554128	0.000682988	0.0310419	0.00808892	1.23255	0.260581			mt-Nd5	0.553927	0.100062	0.0391061	0.00367482	0.070598	0.0367255	0.0939705	0.520206
Vstm2l	0.0576634	0.201194	0.00185793	0.0022699	0.0322202	0.0112822	1.22174	0.350158			Hsp90aa1	0.986476	0.436724	0.0636476	0.0146181	0.0645202	0.0334722	0.229673	0.518787
Slc16a2	0.144756	0.300461	0.00530523	0.00635106	0.0366494	0.0211377	1.19713	0.576754			Hspd1	0.268528	0.149022	0.0213523	0.00611221	0.0795162	0.0410155	0.286255	0.515813
Ptov1	0.20119	0.413331	0.0123526	0.0147824	0.061398	0.035764	1.1967	0.582494			Kmt2a	0.192739	0.0669713	0.0237921	0.00423893	0.123442	0.0632947	0.178166	0.512748
Syt4	0.875788	1.23726	0.147429	0.172534	0.168339	0.139449	1.17028	0.828379			Clstn2	0.301665	0.109281	0.0356723	0.00660985	0.118251	0.0604851	0.185294	0.511497
Pdha1	0.184135	0.299903	0.00741332	0.00860664	0.0402602	0.0286981	1.16097	0.712816			Zranb2	0.342291	0.143801	0.032055	0.00688498	0.0936485	0.0478784	0.214786	0.511256
Mtch1	0.351574	0.629444	0.0120501	0.0136881	0.0342747	0.0217463	1.13593	0.634471			Setdb1	0.0851464	0.017369	0.00834252	0.000865931	0.0979785	0.049855	0.103797	0.508836
Clstn1	0.496799	0.799951	0.0138465	0.015642	0.0278715	0.0195537	1.12967	0.701565			mt-Nd2	0.900884	0.399514	0.084036	0.0189045	0.0932817	0.0473186	0.224957	0.507266
Mgat5b	0.161066	0.297376	0.0144242	0.0159351	0.0895546	0.0535857	1.10475	0.598358			Cbl	0.0950083	0.0361051	0.00943007	0.00181634	0.0992552	0.050307	0.192611	0.506845
Pcbp3	0.0477729	0.166535	0.0023449	0.00257744	0.0490843	0.0154769	1.09917	0.315312			Ina	0.612644	0.316065	0.0521782	0.0136085	0.0851689	0.0430559	0.260808	0.505535
Nudc	0.147458	0.227779	0.00529299	0.00576219	0.0358949	0.0252972	1.08865	0.704758			Rheb	0.250583	0.118497	0.0312871	0.0074491	0.124857	0.0628634	0.238088	0.503481
Atat1	0.0896878	0.231627	0.00217307	0.00223236	0.0242292	0.00963776	1.02729	0.397774			Mia3	0.298197	0.0948815	0.0236499	0.00376464	0.0793098	0.0396772	0.159182	0.500282
Map3k10	0.121495	0.296512	0.00360421	0.00362349	0.0296657	0.0122204	1.00535	0.411937			Tenm3	0.1274	0.0705581	0.0112627	0.00311681	0.0884048	0.0441737	0.276736	0.499675
Pkia	0.426469	0.918832	0.0273647	0.0273285	0.0641658	0.0297426	0.998676	0.463528			Plat	0.0705073	0.00986773	0.00881031	0.000615256	0.124956	0.0623503	0.0698337	0.498978
Rtn4	0.48714	0.701965	0.0407035	0.0377045	0.0835561	0.0537127	0.92632	0.642835			Psmd1	0.172256	0.0524557	0.0127701	0.00193898	0.0741345	0.0369641	0.151837	0.498609
Atp2b4	0.254143	0.461393	0.0202413	0.0170146	0.0796456	0.0368766	0.840587	0.463009			Ccar1	0.289952	0.0998513	0.0361181	0.00620039	0.124566	0.0620963	0.17167	0.498502
Nnat	2.62938	4.23666	0.321311	0.257235	0.1222	0.0607163	0.800578	0.49686			Cldnd1	0.127571	0.057895	0.016737	0.00378543	0.131198	0.0653844	0.226171	0.498364
Wfs1	0.0862704	0.145734	0.00482732	0.00350098	0.0559557	0.0240231	0.725243	0.429323			Slc38a1	0.21277	0.080188	0.0202297	0.00379478	0.095078	0.0473236	0.187584	0.497734
Nme1	0.647385	1.00682	0.090785	0.0636659	0.140233	0.0632344	0.701282	0.450923			Gnas	2.67933	2.31276	0.126673	0.0540901	0.0472779	0.0233877	0.427007	0.494686
Neurl4	0.0592354	0.174147	0.00427819	0.00257295	0.0722235	0.0147746	0.601411	0.204568			Hnrnph3	0.203496	0.0923972	0.0192856	0.00432987	0.0947714	0.0468615	0.224513	0.494469
Hdac6	0.0681459	0.167727	0.00304714	0.00140886	0.0447149	0.00839971	0.462354	0.187851			Snap25	0.754047	0.367568	0.087525	0.0209859	0.116074	0.0570939	0.23977	0.491876
Atp6v0e2	0.506636	0.77222	0.0376522	0.0172776	0.0743179	0.0223739	0.458873	0.301056			Rdx	0.136221	0.02887	0.0144957	0.00150986	0.106413	0.0522985	0.104159	0.491466
Spock1	0.0982949	0.226119	0.00482547	0.00217903	0.0490918	0.00963668	0.451569	0.196299			Tiam1	0.203696	0.0784151	0.025078	0.00473626	0.123115	0.0603998	0.188861	0.490596
											Ppp2r5e	0.175749	0.0664595	0.0270958	0.0049321	0.154173	0.0742121	0.182025	0.481356
											Man1a2	0.129136	0.0444161	0.0130618	0.00215706	0.101148	0.0485649	0.165142	0.480138
											Zkscan3	0.0798033	0.0301638	0.00838878	0.00152236	0.105118	0.0504699	0.181476	0.480126
											Snx27	0.153155	0.0640462	0.0135293	0.00270508	0.0883373	0.0422364	0.199943	0.478126
											Prepl	0.0604027	0.0142179	0.00622858	0.000699969	0.103117	0.0492317	0.11238	0.477433
											Ppp3ca	1.31327	0.502642	0.129193	0.0235461	0.0983745	0.0468448	0.182256	0.476188
											4932438A13Rik	0.126514	0.0370696	0.0150034	0.00209134	0.118591	0.0564166	0.139391	0.475725
											Luc7l2	0.334383	0.116429	0.0333059	0.00550667	0.0996039	0.0472963	0.165336	0.474843
											Ralbp1	0.134141	0.0509462	0.0172279	0.00310585	0.128431	0.0609633	0.18028	0.474677
											Atp6v1a	0.459898	0.166092	0.0327296	0.00558711	0.071167	0.0336386	0.170705	0.472671
											Kif3a	0.29247	0.127979	0.0227382	0.00470288	0.0777453	0.0367474	0.206828	0.472664
											Tsr2	0.0913525	0.0327387	0.00813767	0.00137616	0.0890799	0.0420346	0.16911	0.471876
											Pten	0.171605	0.0472892	0.0179892	0.00233752	0.104829	0.0494302	0.12994	0.471532
											Sh2d5	0.0741045	0.022779	0.00300244	0.000433449	0.0405163	0.0190285	0.144366	0.46965
											Bbs5	0.0769625	0.0118383	0.00867711	0.000620622	0.112745	0.0524249	0.071524	0.464988
											Ppp2cb	0.0437626	0.0128689	0.00212485	0.000290307	0.0485541	0.0225588	0.136625	0.464613
											Runx1t1	0.213074	0.0614967	0.0277485	0.00371631	0.130229	0.0604312	0.133928	0.464037
											Sun1	0.0863609	0.0352623	0.00864684	0.00162606	0.100125	0.0461132	0.188052	0.460558
											Myef2	0.120979	0.0463027	0.0112449	0.00197341	0.0929488	0.0426197	0.175494	0.458529
											Cpne4	0.182746	0.050177	0.0116721	0.00146886	0.0638706	0.0292735	0.125844	0.458326
											Arid4b	0.110147	0.0357188	0.0105444	0.00156279	0.0957298	0.0437527	0.148211	0.457044
											Tpm3-rs7	0.268635	0.239198	0.0106597	0.00433428	0.0396809	0.0181201	0.406604	0.456644
											Eif3a	0.435913	0.149413	0.0488841	0.00753708	0.112142	0.0504447	0.154182	0.449828
											Igsf9b	0.208605	0.0623215	0.0212774	0.00285464	0.101998	0.045805	0.134163	0.449076
											Rnf11	0.210932	0.103252	0.0139027	0.00305475	0.0659109	0.0295855	0.219724	0.448871
											2610507B11Rik	0.170837	0.0994669	0.0135094	0.00350274	0.0790777	0.0352152	0.259281	0.445323
											Aff4	0.183839	0.050315	0.0188271	0.00228466	0.102411	0.0454071	0.121349	0.443382
											Kmt2e	0.210883	0.0691504	0.0252807	0.00367366	0.11988	0.0531257	0.145315	0.443157
											Ncbp2	0.136308	0.0471237	0.0124097	0.00189219	0.0910415	0.0401535	0.152477	0.441046
											Nptx1	0.156335	0.0312581	0.0209995	0.00184845	0.134323	0.059135	0.0880236	0.440244
											Arpc2	0.529523	0.204144	0.047195	0.00799784	0.0891273	0.0391775	0.169464	0.439568
											Pias2	0.0865728	0.0236287	0.0073707	0.00087908	0.0851388	0.0372038	0.119267	0.436979
											Klf9	0.234918	0.061757	0.0312751	0.00355201	0.133132	0.0575159	0.113573	0.432022
											Snhg1	0.156249	0.0846186	0.0149509	0.00347709	0.0956867	0.0410913	0.232567	0.429436
											Fnbp1	0.200665	0.0781347	0.0195034	0.00326121	0.0971937	0.0417383	0.167213	0.429435
											Cmip	0.408415	0.160871	0.0213274	0.00360345	0.05222	0.0223996	0.168958	0.428946
											Fcrla	0.0616809	0.0269349	0.00133609	0.000249372	0.0216613	0.00925832	0.186643	0.427412
											Usp8	0.0629512	0.0146787	0.00446913	0.000442799	0.0709935	0.0301662	0.0990796	0.424915
											Ankrd11	0.410998	0.113935	0.0457222	0.00535599	0.111247	0.0470092	0.117142	0.422566
											Ddit3	0.187068	0.049171	0.0122413	0.0013563	0.0654378	0.0275834	0.110797	0.421521
											Mef2a	0.149282	0.065711	0.0152589	0.00281383	0.102215	0.0428213	0.184406	0.418933
											Nfat5	0.108242	0.0301221	0.0131174	0.00152148	0.121186	0.0505104	0.115989	0.416799
											Usp36	0.161961	0.0640922	0.0175695	0.00289187	0.10848	0.0451204	0.164596	0.415933
											Gapvd1	0.136197	0.067673	0.0117431	0.002408	0.0862216	0.0355828	0.205056	0.412691
											Garem1	0.0584386	0.0217888	0.00579637	0.000890769	0.0991873	0.0408819	0.153677	0.412169
											Prkce	0.414418	0.214029	0.0323604	0.00687648	0.0780864	0.0321287	0.212497	0.41145
											Hspa4l	0.132404	0.0493541	0.0142109	0.00216522	0.10733	0.0438712	0.152364	0.408751
											Golga4	0.293624	0.0697797	0.0297319	0.00288681	0.101258	0.0413703	0.0970947	0.408562
											Tra2a	0.363562	0.112748	0.0521599	0.00659154	0.143469	0.0584626	0.126372	0.407493
											Cdk5r1	0.396765	0.144038	0.0577175	0.00851489	0.14547	0.0591155	0.147527	0.406375
											Kcnq1ot1	0.362138	0.078009	0.0426737	0.0037252	0.117838	0.0477534	0.0872949	0.405246
											Fbn2	0.0753846	0.0237668	0.00764577	0.000970068	0.101424	0.0408162	0.126876	0.402433
											Zfp386	0.0647825	0.0111719	0.00626578	0.000433874	0.0967202	0.0388363	0.069245	0.401532
											Baz2a	0.0617892	0.00842142	0.00626203	0.000342306	0.101345	0.040647	0.0546637	0.401075
											Nrp1	0.135609	0.0229733	0.0101439	0.000685584	0.0748023	0.0298427	0.0675862	0.398954
											Susd4	0.142589	0.096253	0.00846181	0.00226815	0.0593442	0.0235645	0.268046	0.397082
											Ndufb6	0.176016	0.0833749	0.00900157	0.00168932	0.0511407	0.0202618	0.18767	0.396196
											Rab6a	0.456211	0.185069	0.0349995	0.00560998	0.0767177	0.030313	0.160288	0.395124
											Mphosph10	0.0775557	0.0216673	0.00798807	0.000872928	0.102998	0.0402878	0.109279	0.391152
											Ier5	0.11134	0.0265765	0.0128379	0.00118105	0.115303	0.0444398	0.0919975	0.385416
											1110004F10Rik	0.173625	0.0781954	0.0147704	0.00255541	0.0850705	0.0326798	0.173009	0.38415
											Thoc2	0.125559	0.0288316	0.0147212	0.00129548	0.117245	0.0449325	0.0880009	0.383236
											Trim2	0.449262	0.221372	0.0631811	0.0119021	0.140633	0.0537651	0.188381	0.382307
											Zc3h13	0.248992	0.136424	0.0270451	0.00565569	0.108618	0.0414568	0.209121	0.381675
											Ldhb	0.177716	0.0814173	0.00332425	0.000578148	0.0187054	0.00710104	0.173918	0.379625
											mt-Rnr2	1.22932	0.417567	0.0580613	0.00747003	0.0472303	0.0178894	0.128658	0.37877
											Ryr2	0.16823	0.0586335	0.0188623	0.00247948	0.112122	0.0422878	0.131452	0.37716
											Tmco1	0.0924561	0.0317703	0.00627257	0.000809265	0.0678438	0.0254724	0.129016	0.375457
											Son	0.253982	0.089289	0.0235759	0.00308581	0.0928248	0.0345598	0.130889	0.372313
											Gtpbp4	0.154157	0.0458496	0.0294337	0.00325232	0.190933	0.0709346	0.110496	0.371515
											Ccnd2	0.446221	0.0940075	0.0428431	0.00335228	0.0960131	0.0356598	0.0782456	0.371405
											Rab10	0.274836	0.104726	0.023448	0.00329841	0.0853165	0.0314958	0.140669	0.369164
											Ppil4	0.136143	0.0505298	0.0123865	0.00168592	0.0909817	0.0333649	0.13611	0.366721
											Armcx1	0.0801747	0.0212922	0.00917604	0.000888825	0.114451	0.0417441	0.0968636	0.364735
											Vgll4	0.0741768	0.0132077	0.00422303	0.000272098	0.0569319	0.0206014	0.064432	0.36186
											Tgoln1	0.099368	0.0238286	0.00905132	0.000783774	0.0910889	0.0328921	0.0865923	0.361099
											Pcdh9	0.400533	0.189025	0.0443325	0.00744284	0.110684	0.0393748	0.167887	0.355741
											Efhd2	0.0989117	0.0368289	0.0129558	0.00171565	0.130984	0.0465845	0.132423	0.35565
											Eps15	0.194597	0.0733994	0.0155576	0.0020859	0.0799474	0.0284185	0.134076	0.355465
											Tacc1	0.132297	0.0573567	0.0156646	0.0024009	0.118405	0.041859	0.153269	0.353524
											Bod1l	0.16479	0.0486832	0.01663	0.00173121	0.100916	0.0355608	0.104102	0.352379
											Aak1	0.227186	0.14002	0.0235649	0.00511212	0.103725	0.03651	0.216938	0.351987
											Usp47	0.129301	0.0420042	0.0153571	0.00175142	0.11877	0.0416964	0.114047	0.351069
											Srek1	0.239684	0.0910085	0.0260248	0.00343446	0.10858	0.0377378	0.131969	0.347559
											Braf	0.190965	0.0675284	0.0215558	0.00262752	0.112878	0.0389098	0.121894	0.344706
											Rbm26	0.120723	0.0305618	0.0113486	0.000989334	0.0940049	0.0323716	0.087177	0.344361
											Mlip	0.0935831	0.0203037	0.0105936	0.000790237	0.1132	0.0389209	0.074596	0.343826
											Trmt13	0.0486192	0.0199198	0.00430577	0.000602045	0.088561	0.0302235	0.139823	0.341273
											Tmeff1	0.188741	0.07059	0.0102104	0.00129741	0.0540974	0.0183795	0.127068	0.339749
											Eprs	0.373613	0.189928	0.0447486	0.00762499	0.119772	0.0401468	0.170396	0.335192
											Camk2g	0.127923	0.0684415	0.00505396	0.000895318	0.0395079	0.0130815	0.177152	0.331111
											Lpin2	0.207559	0.0682681	0.0289132	0.00310292	0.139302	0.045452	0.107318	0.326284
											Ccdc88a	0.229495	0.0741463	0.0294215	0.00307706	0.128201	0.0414999	0.104585	0.32371
											Itm2b	0.333172	0.130355	0.0308642	0.00386741	0.0926375	0.0296682	0.125304	0.320261
											Commd3	0.0813224	0.0358681	0.00384876	0.000542652	0.0473271	0.0151291	0.140994	0.319671
											Mical2	0.140599	0.0251192	0.011433	0.000651767	0.0813166	0.0259469	0.0570075	0.319085
											Zfp91	0.111138	0.0607412	0.010325	0.00176882	0.0929027	0.0291205	0.171313	0.313452
											Cbx1	0.127613	0.0341454	0.0103332	0.000862057	0.0809725	0.0252466	0.0834263	0.311793
											Leprotl1	0.189909	0.0621572	0.0281101	0.00286539	0.148019	0.0460991	0.101935	0.311441
											Cdkl2	0.121168	0.056514	0.0045287	0.000657362	0.0373753	0.0116319	0.145155	0.311218
											Sec13	0.105379	0.051836	0.00869089	0.00132538	0.0824723	0.0255688	0.152503	0.310029
											Selenof	0.23565	0.103846	0.00974348	0.00131029	0.0413472	0.0126177	0.134479	0.305164
											Zrsr1	0.106183	0.0248947	0.0208462	0.0014781	0.196324	0.0593741	0.0709049	0.30243
											Galnt14	0.0883846	0.0194327	0.00877542	0.000578844	0.0992867	0.0297871	0.065962	0.300011
											Soga3	0.168247	0.0465668	0.0107376	0.000887022	0.0638203	0.0190484	0.082609	0.298469
											Slc4a4	0.109039	0.0274645	0.0144586	0.0010686	0.1326	0.0389086	0.0739079	0.293428
											Cd81	0.247558	0.109332	0.0154667	0.00195528	0.0624773	0.0178838	0.126418	0.286245
											Crebzf	0.0692249	0.0461141	0.0061515	0.00116988	0.0888625	0.0253693	0.190178	0.285489
											Jmjd1c	0.134941	0.0366137	0.0161326	0.00124394	0.119553	0.0339748	0.0771073	0.284181
											Parp8	0.0799498	0.0327598	0.00975351	0.00113095	0.121995	0.0345225	0.115953	0.282982
											Lpl	0.131776	0.047631	0.00637076	0.000651097	0.0483455	0.0136696	0.102201	0.282748
											Ptp4a2	0.459996	0.17851	0.0512998	0.0055424	0.111522	0.0310481	0.108039	0.278403
											Srp14	0.382615	0.137487	0.0366769	0.00358822	0.0958584	0.0260987	0.0978332	0.272263
											Naa15	0.146164	0.0631585	0.0194254	0.0022548	0.132902	0.0357006	0.116075	0.268624
											Pura	0.0842912	0.0293073	0.00796363	0.000732369	0.0944776	0.0249893	0.0919642	0.2645
											Egr1	0.117548	0.0411502	0.0479617	0.00442437	0.408016	0.107518	0.0922481	0.263513
											Sorbs1	0.0804106	0.0248352	0.00670954	0.000543723	0.083441	0.0218932	0.0810373	0.26238
											Eps8	0.0759746	0.0211013	0.00881135	0.000637563	0.115978	0.0302144	0.072357	0.26052
											Ssb	0.336396	0.107609	0.0342866	0.00282402	0.101923	0.0262434	0.0823651	0.257482
											Rpsa-ps10	0.244019	0.0868818	0.00560667	0.000504202	0.0229764	0.00580331	0.0899289	0.252577
											Dnajb4	0.0766306	0.0262813	0.00853302	0.000729908	0.111353	0.0277729	0.0855392	0.249414
											Carmil1	0.060846	0.0165775	0.0067134	0.0004497	0.110334	0.0271272	0.0669855	0.245863
											Lactb	0.0454158	0.00718056	0.00555301	0.00021481	0.12227	0.0299155	0.0386836	0.244667
											Napb	0.454848	0.207283	0.031699	0.0035319	0.0696913	0.017039	0.11142	0.244493
											Atrx	0.396351	0.116169	0.0343477	0.00241958	0.0866597	0.020828	0.0704437	0.240343
											Eml5	0.169513	0.047602	0.0176857	0.00118662	0.104333	0.0249281	0.067095	0.238928
											Mtpn	0.477656	0.254194	0.0261173	0.00330533	0.054678	0.0130032	0.126557	0.237814
											Sgtb	0.0753394	0.013492	0.00634832	0.000268274	0.084263	0.0198838	0.0422591	0.235974
											Dtna	0.169287	0.0860632	0.021797	0.00260799	0.128758	0.0303032	0.119649	0.235351
											Ndufb11	0.17317	0.0949394	0.00684237	0.00087811	0.0395123	0.00924917	0.128334	0.234083
											Rsf1	0.0753211	0.0287846	0.0137185	0.00118411	0.182133	0.0411369	0.0863151	0.225862
											Atp5j	0.252027	0.120492	0.00789511	0.000813467	0.0313264	0.00675121	0.103034	0.215512
											Hspa12a	0.152576	0.050879	0.0136672	0.000971094	0.0895764	0.0190863	0.0710527	0.213073
											Uri1	0.0686625	0.0179575	0.0093333	0.000502038	0.13593	0.0279571	0.05379	0.205672
											Emc4	0.199549	0.0612159	0.0043706	0.000274908	0.0219024	0.00449079	0.0628994	0.205036
											Clk1	0.0937722	0.0360372	0.013069	0.00100844	0.13937	0.0279834	0.0771629	0.200785
											Pabpn1	0.272187	0.122077	0.0314443	0.00281263	0.115525	0.0230398	0.0894479	0.199436
											Fam13b	0.0702391	0.016625	0.00494263	0.000231983	0.0703687	0.0139539	0.0469351	0.198297
											Mettl9	0.110952	0.0216734	0.0131598	0.000487565	0.118609	0.022496	0.0370494	0.189666
											Strn3	0.0852376	0.0237544	0.00706135	0.000373132	0.0828431	0.0157079	0.0528415	0.189611
											Fkbp3	0.3009	0.0892727	0.0153234	0.000858637	0.0509252	0.00961814	0.0560344	0.188868
											Upf2	0.0617055	0.0190042	0.0046221	0.000267312	0.0749058	0.014066	0.0578335	0.187782
											Mt2	0.132241	0.0303318	0.00327059	0.000138883	0.0247321	0.00457877	0.0424642	0.185135
											Scg5	0.500296	0.220987	0.0235046	0.00187542	0.0469814	0.00848655	0.0797893	0.180636
											Ndrg2	0.261052	0.055684	0.0144488	0.000555742	0.0553484	0.00998029	0.0384628	0.180318
											Adcyap1	0.137614	0.0108031	0.0212687	0.000295467	0.154554	0.0273503	0.0138921	0.176963
											Gabrb2	0.0577805	0.0401763	0.00327097	0.000392106	0.0566103	0.00975965	0.119874	0.172401
											Zfp326	0.116805	0.05211	0.0151155	0.00110117	0.129408	0.0211315	0.0728504	0.163294
											Zeb1	0.0809535	0.058066	0.00305585	0.000347914	0.0377482	0.0059917	0.113852	0.158728
											Tshz2	0.868064	0.462304	0.0783778	0.00656587	0.0902903	0.0142025	0.0837721	0.157298
											Mrpl18	0.0884879	0.0139553	0.0073528	0.000175921	0.0830938	0.012606	0.0239257	0.151709
											Ufsp2	0.092688	0.0258746	0.004416	0.000167057	0.0476437	0.0064564	0.0378299	0.135514
											Iws1	0.0962247	0.037835	0.0117785	0.00061891	0.122406	0.0163581	0.0525458	0.133638
											Spred2	0.114093	0.0461898	0.015814	0.000839296	0.138606	0.0181706	0.053073	0.131095
											Nol8	0.0547058	0.00407981	0.00480654	4.46e-05	0.0878616	0.010928	0.00927903	0.124377
											Fabp7	0.582729	0.111693	0.0377275	0.000831744	0.0647427	0.00744671	0.0220461	0.11502
											Dctn6	0.103466	0.0329333	0.00593765	0.000213507	0.0573873	0.00648301	0.0359582	0.112969
											Fam126b	0.147269	0.0230978	0.0199828	0.000286074	0.135689	0.0123853	0.014316	0.0912775
											B230209E15Rik	0.0900511	0.0166451	0.00657915	0.00011038	0.0730601	0.0066314	0.0167773	0.0907664
											Upf3b	0.118269	0.0270582	0.0134118	0.000270397	0.113401	0.00999316	0.0201611	0.0881223
											Vegfa	0.0618511	0.0152037	0.00520282	9.31e-05	0.0841185	0.00612304	0.0178941	0.0727907
											Qk	0.131936	0.0268279	0.014325	0.000188209	0.108576	0.00701539	0.0131385	0.064613
											Bbs4	0.0729595	0.0257642	0.00423339	9.13e-05	0.0580238	0.00354207	0.0215666	0.0610452
											Airn	0.171977	0.0205063	0.0213518	8.8e-05	0.124155	0.00429126	0.00412143	0.0345637
											Soat1	0.0429222	0.00739592	0.00957363	4.86e-05	0.223046	0.00656567	0.00507644	0.0294364

## Sheet: Sheet3
Brain regional expression of selective DEGs and their correlation with tau pathology changes in WT/MSUT2 KO mouse brains at 12 mpi time.
		ADORA1*	HSPA8	VCP	APOE*	JUN	ADORA2B	SCNA*	ACTB	APP	GAPDH	MAP2	MAPT
Ipsilateral	P value	0.0003	0.7457	0.8646	0.022	0.7175	0.3255	0.0011	0.5489	0.2959	0.6403	0.667	0.7931
	Slope	8.59 ± 2.222	0.1411 ± 0.4328	-0.1264 ± 0.7376	0.7206 ± 0.3053	-0.2031 ± 0.5584	-2.345 ± 2.363	5.825 ± 1.681	0.2572 ± 0.4263	-0.4342 ± 0.4113	0.1769 ± 0.3765	-0.2905 ± 0.6712	0.1125 ± 0.4265
Contralateral	P value	0.0019	0.5794	0.3449	0.0369	0.8644	0.543	0.0642	0.7786	0.5737	0.3982	0.963	0.3427
	Slope	58.55 ± 17.93	1.818 ± 3.26	3.047 ± 3.198	5.612 ± 2.624	-0.5634 ± 3.283	-11.13 ± 18.18	26.01 ± 13.77	0.5924 ± 2.097	-1.667 ± 2.945	2.267 ± 2.662	0.161 ± 3.458	3.004 ± 3.138
